# Supplementary material for: CXCL10 as a shared specific marker in rheumatoid arthritis and inflammatory bowel disease and a clue involved in the mechanism of intestinal flora in rheumatoid arthritis
Source: Sci Rep. 2023 Jun 16;13:9754. doi: 10.1038/s41598-023-36833-7 (PMC10276029; doi:10.1038/s41598-023-36833-7)
Supplement: Supplementary file 3 — Supplementary Information 3. [file 41598_2023_36833_MOESM3_ESM.xls]

## Sheet: Sheet1
node1	feature	node2	feature2
Butyrate	Metabolites of the gut microbiota	Prevotella copri	Species
Alanine	Metabolites of the gut microbiota	Ruminococcus	Genus
Leucine	Metabolites of the gut microbiota	Ruminococcus	Genus
Isoleucine	Metabolites of the gut microbiota	Ruminococcus	Genus
Glycine	Metabolites of the gut microbiota	Ruminococcus	Genus
Proline	Metabolites of the gut microbiota	Ruminococcus	Genus
Tartaric acid	Metabolites of the gut microbiota	Ruminococcus bromii	Species
Glycocholic acid	Metabolites of the gut microbiota	Ruminococcus flavefaciens	Species
Fructose	Metabolites of the gut microbiota	Ruminococcus gnavus	Species
Propionate	Metabolites of the gut microbiota	Ruminococcus bromii	Species
Glycerol	Metabolites of the gut microbiota	Ruminococcus bromii	Species
Ursodeoxycholic acid	Metabolites of the gut microbiota	Ruminococcus	Genus
Acetate	Metabolites of the gut microbiota	Ruminococcus champanellensis 18P13(T)	Species
Succinate	Metabolites of the gut microbiota	Ruminococcus champanellensis 18P13(T)	Species

## Sheet: RA_WGCNA_module genes
IGHM
IGKV1-17
IGHG1
IGLC1
IGKV1OR2-108
IGJ
HLA-DRB4
IGKV1-37
IGLV1-44
CYAT1
AC128677.4
CXCL9
IGK
CCL18
abParts
LRRC15
TRBC1
IGH
IGLJ3
C7
IGLL5
GPR64
GUSBP11
IGLL3P
CXCL10
SPP1
TNFAIP6
S100A9
IGHA1
FCGR1B
CRLF1
MAB21L2
ADAMDEC1
IL7R
CCL13
MMP3
LOC101928620
CCL5
NDP
CCL19
SERPINA1
PCOLCE2
GBP1
PPAP2B
CYTIP
GPX3
ADM
IL2RG
FKBP11
PTPRC
IL32
IGFBP6
PSMB9
CD52
MMP9
CXCL13
FCGR1A
LYVE1
GZMK
SEMA4D
NKG7
HBEGF
SELL
CEBPD
SDC1
CORO1A
RARRES3
SEL1L3
CD48
GZMA
S100A8
MZB1
BCL2A1
FAIM3
DDIT4
CD3D
SAMSN1
CFB
ADAM28
UCP2
EGFR
MAP1B
PLIN2
LAP3
AIM1
CD38
CD2
LCP2
CCR5
CD79A
STAT1
FCN1
AIM2
RHOBTB3
TDO2
ST6GAL1
CD27
MIR6883
TPD52L1
PPP1R3C
ICAM3
RBM47
CD69
ISG20
PSMB10
LAMP3
TENC1
MNDA
XBP1
LCP1
CCR2
TYMS
FZD10
CFD
FCGR2A
LGALS2
KIAA0101
APOBEC3G
SLAMF1
RRM2
LOC100507472
SRGN
CCR1
SLAMF8
LTBP4
ACOT7
GZMB
NID1
FCER1G
TMOD1
HCK
TRAC
WARS
MS4A1
LST1
IFI27
RASGRP1
PTPRCAP
EVI2B
RTN1
CRLF3
NLGN4X
CXCL6
ACKR3
SIX3
IRS2
HLA-DOB
SMCO4
FCGR2C
MIR7703
CST7
MCTP1
KCNK3
DHRS9
CXCR4
SOX5
PLAC8
BIRC3
TPD52
NMI
COTL1
CD8A
CASP1
CA12
NUSAP1
CD53
FXYD1
MYO1F
STEAP1
LY96
CLEC10A
GULP1
TAP1
RAC2
NR1D1
ARHGAP15
SORL1
CDKN3
SPRY1
THEMIS2
SGCE
PARP12
CD247
SASH3
ITK
ITGA7
TARP
MREG
DENND2D
ID4
NAV2
RUNX1-IT1
MGP
SH2D1A
CCR7
CKS2
LILRB2
LTB
PIK3CD
SECTM1
CSK
IRF4
ALPL
H1F0
TMEM176B
PLEKHO1
GEM
HK3
KIAA1551
PLA2G2D
TYMP
KIAA0125
HOXC10
HLA-DQB2
SPOCK1
PRKCB
TCF7L2
TACC2
PTTG1
CTSC
KLRB1
CLK1
GMFG
FAM46C
IL15
PLSCR4
CDH11
TCF7L1
SH3BP5
CTSS
LILRB1
CD300A
DDR2
IGSF6
CHN1
PRF1
ARHGAP25
PTPRG
PTPN6
PTPN7
RHOH
TNXA
RTP4
PTP4A3
HCP5
ASS1
TNFAIP8
PIM2
PVRIG
BIN2
MARCKSL1
ITM2C
SYNGR2
RGCC
MFAP4
MMP13
DRAM1
RUNX3
BTN2A2
CD47
GAP43
GALNT1
LYZ
UAP1
NUCB2
TAPBPL
VAMP5
CLEC4A
C16orf45
NFKBIE
RARRES2
IL2RB
FGR
KMO
LCK
SPINT2
RASSF2
TNFRSF1B
MICB
APOL1
SFRP1
SOBP
BLOC1S5-TXNDC5
MAP4K1
IGFBP2
NAIP
AUTS2
DNM1
HSPA1A
CRIM1
KLRC4-KLRK1
DLC1
SDF2L1
CD3E
FAS
SEMA3E
WISP1
PCDH9
HPSE
GPR65
IDO1
ADAM19
PPIG
CXADR
EPB41L3
QPCT
MX2
HSPB8
GZMH
OLR1
NPC1
TSPAN7
AMPH
MORC4
SSR4
STAT4
CSTA
P2RY13
TGM2
TLR8
GPSM3
TUBA4A
2023-03-01
RAB11FIP1
PNPLA2
DOCK9
SPI1
BANK1
BTK
MAP1A
HSPB6
SEMA4A
APOL6
SETX
CD72
EXT1
EMR2
ISG15
HMHA1
UBE2L6
LRMP
GNA15
ATF5
ZWINT
PGF
TOB2
CKB
MYO5C
HS3ST2
CKAP2
EFNB2
GAREM
TMEM176A
HN1
CKLF
OSBPL3
CD19
CYFIP2
MTUS1
SLC25A36
LYN
KHDRBS3
CNDP2
TRIM22
LBR
CD97
RGS3
BPTF
F5
PRKCQ
LHFP
PSMB8
BHMT2
ATOX1
TRAF3IP3
AREL1
VAV1
DCP2
TLR1
GJA9-MYCBP
CTSW
ADCY1
SNED1
SSR1
CD28
AKR1B10
SAP18
EFS
C1GALT1
PILRA
LILRA2
RAB27A
SPSB1
NOD2
DIP2C
DLG5
SON
CORO2B
PTPRE
NCF4
TSKU
GPR171
ACTR3
GATAD1
SVEP1
KCNJ2
ARAP2
TCF25
HLA-F
SPAG4
CD180
C9orf3
MSL3
GAS1
GMIP
CSPG4
CSF2RA
GPR18
STXBP1
PEG3
ARHGEF18
RPS6KA1
IL16
TNFRSF17
STON1
ANK2
CPD
IGFLR1
TJP1
SLC2A6
TFPI
GALNT10
DIAPH2
TOP1
CRELD2
PALM
PITX1
RAPGEF3
COLEC12
GSTM2
NLRP3
DENND1C
FLVCR2
AMPD3
DESI1
SLAMF7
TMEM260
SLC7A8
ECHDC2
TCRDV2
HOPX
ARRB2
ACTN1
VGLL4
IMPA2
FAM46A
FMO1
AOAH
ASPM
CCL21
SHOX2
CCNB2
PLEK
GTF2IRD1
IFNAR2
PLEKHB2
CDC20
GRAMD1B
MAGED4
PKIG
GGH
LAMP5
SPCS3
SLC31A1
BCL11B
CD200
ACSL5
GJA4
CENPU
MANF
PLXNC1
FAM65B
EAF2
ACBD3
LY6E
BRD2
CYB5R4
CXCL11
FOXC1
SH2B3
C12orf5
PXDC1
KCNE4
TNFSF11
TACC3
SIX2
KLF7
IL15RA
PSMD14
IRF7
ARPC5L
IL6ST
DDIT3
LAX1
RHBDF2
CD40
SVIL
LAMC1
LOC101929272
OSTF1
PAPSS2
PMP22
KLHL21
IRS1
TLR3
IL21R
AP1G2
GOLT1B
KCNN4
PLGRKT
CIITA
RHOF
HIP1
ARNTL2
GRK5
CDCP1
APOBEC3C
TRAF1
ZAP70
SEC63
UBA6
GVINP1
GYPC
WNT5A
KIAA0355
IGFBP5
GSTM1
BATF
MID1IP1
CASP4
CCNB1
UCHL1
SPEN
TUFT1
FNBP1L
LOC100288570
KIF20A
TRAK2
TPX2
PRC1
PROS1
TOR3A
STXBP2
P2RX5
ITGB7
MAPK13
LAG3
SPIB
EFHD2
ST8SIA4
TMBIM6
DNAJC15
ITGAL
RPN2
SKAP1
CASC3
SLC6A3
KIAA0922
FBLN5
ABCC4
CHST11
BMP4
SLC24A3
LYPLA1
ABTB2
LOC101928789
AR
TBC1D8
TCL1A
STK10
IFI35
ASCC3
PSTPIP1
CMTM6
ATP8B4
TAP2
ITGA4
EML4
CAPZA1
SERPINA5
PTPN1
GSTO1
KIF4A
MPDZ
ECE1
EFEMP1
C17orf62
COL15A1
MCM2
NFE2L1
MCF2L
VASP
CEP68
PDK1
PNOC
UCHL3
LIMD2
DGKA
BCAT1
HTRA1
P2RY6
CARD8
MCM5
CD1C
PPP1R16B
PEBP1
H2AFY2
MOXD1
KIAA0226L
ASAP1
IGLV4-60
PRKCH
SMTN
DDX24
TMC6
ZCCHC6
CDC5L
CHFR
PFN2
RAP1GDS1
ICAM2
HPS5
SP140L
RHOG
ZNF24
MEIS3P1
TRAT1
APBB2
PRDM1
FAM60A
FAM107A
LPPR4
SUSD5
ITGA10
MAPK10
CALCOCO1
IRF9
PHF20
TOX
NUP62
CD22
FBXL7
SPARCL1
ECT2
TRIM2
CCNA2
GFRA2
NRAS
SAMD9
JAK2
CA2
RNF19B
ALAS1
NIPA2
APLP2
NDEL1
LOC100293211
CFP
MGAT4A
H2AFX
RGS19
MRPL35
OAS3
MOB1A
SIT1
HLA-DOA
CD79B
TCEAL2
MRPL17
DEXI
UBE2N
DNMT1
NPR2
FGD2
CCND2
SYNDIG1
NAT1
C12orf4
TMSB10
RANBP2
HLA-B
MXRA7
LRRFIP2
ATP6V0B
CD96
KIAA0247
TRPC1
CPB1
SIRPG
JAM3
MYO6
PSME1
TOP2A
TRIP10
PLIN3
MIR6716
DYNC1LI2
AHCYL1
COBL
ANKHD1
MELK
Igk
NUP210
PLA1A
NELL2
AMIGO3
FASTKD1
TUBG1
TTTY15
FEN1
SLC35F2
SNTA1
RALBP1
CCDC109B
DLGAP5
CEP55
LOC440434
SLC17A7
WNT11
GINS1
SLC12A8
HLA-J
PPP1CA
IKZF1
EHD3
MVP
HIST1H4J
UIMC1
BUB1B
MTCH2
TENM1
SOX13
DYNLT1
WBP5
WDR60
LOC101929864
IDH2
ABL1
HSD17B8
ARL4D
IL7
CNN2
BCKDK
PSD4
FKBP1A
TNIK
TRANK1
NPR1
PSMA3
CD1D
PBK
BCL11A
NEBL
AL928768.3
KYNU
NPEPPS
KCTD5
DUOX2
CAND2
CNPY3
SH2D2A
HMMR
GGT1
CD6
CRTAM
SCAMP5
ADRBK2
LOC730101
WWTR1
CENPE
NBN
STMN1
LAIR2
PELI2
SLC35B1
NDC80
MR1
C20orf24
PARM1
C21orf91
EDEM3
UBASH3A
APOBEC3B
LAT
RALA
ADPGK
LDOC1
CTDSPL
BORA
MAST4
RAB11FIP5
BAIAP2
CMC2
CRY2
GJA9
PFN1
TBX3
CHKB-CPT1B
PRKCZ
SH3BGRL3
FBXW7
NUCKS1
NFE2L3
DVL1
OR7E37P
CENPM
DYNC1I1
DEF6
RPS6KA2
RPL5
MPST
NCAPG2
STAP1
FAM53B
KLHL26
IL27RA
PTPN3
LOC101930405
ZBED4
NDUFA9
LOC101060373
HIST3H2A
ABHD4
RASGRP2
SFT2D2
DTL
FOXM1
QTRT1
CCDC88C
PIGZ
MRPL15
CHMP7
N4BP1
CADM3
DENND4B
FAM131A
PCNX
PDCD1LG2
LOC102723479
MARK1
ATRX
AOC1
CD300C
UBE2C
RASSF4
AURKA
CD82
C11orf80
HIF3A
LRP1B
XRCC4
URGCP
MYBL1
KMT2A
CD3G
CBFA2T3
CASP10
SLC47A1
XPO6
CXCR5
S1PR4
PELO
LY9
S100A11
CPEB1
IMPDH1
ASAP3
MAD2L1
SQSTM1
MBOAT2
SF3B2
BMP2K
SIGLEC7
TMEM115
DCN
DLST
RGPD3
KIF11
CD7
IPCEF1
LGALS3
KIF18B
APOL3
NBEAL2
CR2
TRDV3
PLA2G7
PINK1
MARS
BID
TK1
SMARCD3
CSPP1
SP110
VWA5A
CDK1
SIRT7
FAM102A
UBC
TIMELESS
PNRC1
IQCG
NOP10
SYNGR3
PSMB2
SLC12A7
COG8
ADORA2A
CD8B
POLB
ZNF557
RGS4
DENND1A
ZNF671
GRK6
ENDOD1
GSS
TRAF3
MSX2
RHBDF1
VPREB3
KNTC1
SNX11
GNLY
ERI3
SPATS2
SLC15A2
MYCL
SREBF1
YKT6
CYB5R3
FBN2
PPP4C
KIF15
GMPR
OASL
ST8SIA1
MKNK1
KLRG1
LTF
THNSL2
SIM2
RPL11
CST4
BIK
TCHH
NCR3
SPOCK2
APEX2
ACP6
CR1
TENM4
FAM64A
DOK3
CST1
WWC3
CLIC3
SLC1A1
LLGL2
STYXL1
ZNF3
TNFSF15
MYO9A
MIR4315-1
ABHD2
TOPORS-AS1
RNF44
PTK2
LYPLA2
KCNK1
SLC37A4
TRIM26
PNPLA4
RER1
EMR1
MAP7D3
ZNF185
TRIP13
GTPBP2
IGLV6-57
TRIM21
MKI67
STK16
UGGT1
EIF3E
PCSK7
SIDT1
MAST1
LARP4B
CENPA
GPRC5C
EZH2
PTDSS1
PML
MGC40069
FCRL2
DNAL4
PCBP2
GNG5
MYO7A
LOC102725271
NCAPD2
MACROD1
UNC13B
TMEM110
SMPDL3B
MNT
STK19
TIPIN
SMPD2
PRIM1
RTN4
PPP2R5D
SETDB1
GNAZ
ZBED2
LRRC49
FASLG
NCAPG
HMGB3
CASP8
CBS
C11orf21
HLA-C
SRR
CTTN
SMARCC2
RBM38
STARD5
HLA-G
CIDEB
ZNF609
PIK3CG
AP5S1
FAM127B
SLC22A5
WASL
TDP1
ZNF195
CCNE1
VIM
MPHOSPH9
CCL7
UST
SPAG5
CYP7B1
CST2
TMEM8B
TBX21
IGF2BP3
TMEM104
PTH1R
IFNG
DRAP1
FGL1
CXCR3
FAM214B
POU6F1
POPDC2
PITPNM1
CNKSR1
BST1
PGAM1
PROSER1
BUB1
CCDC170
LILRA4
ELOVL2
ARID3B
TRIM27
TMEM39B
RAB33A
UBE2Z
CXCR6
CAMTA1
SMC5
NSUN5
RUFY3
CLIC1
EHBP1
MED13L
LOC102724200
KIF2C
ZNF177
MIA-RAB4B
CLUL1
AURKB
MECOM
IL2RA
HOXC4
ADAR
PLEKHB1
PCDHB6
NACA
DYRK4
OXSR1
VPS33B
SNORA21
FANCI
C19orf24
TUBG2
NCAPH
TTK
FLT3
APBA2
NMU
ITFG2
RPL9
RUSC2
DPP3
TCF7
ANAPC15
MYB
CD160
FER
PXMP2
TREML2
DAZL
STAG3
KLRC1
CLTCL1
WDFY3
RPL30
SIK3
GINS2
TARBP2
TPRA1
NEK2
ZNF35
GATC
GALNT3
ATF7IP2
SFXN1
GTF3C2
POLR2C
CCR6
C2CD2L
VPS37C
IGHV3-73
CDCA4
GPR20
CSTF2
GREM1
MAP7
KLRF1
LOC389906
SNTG2
BLK
TMEM156
AV8S2
2023-03-02
CD244
RASSF9
VASH2
PBX1
T-Cell Receptor V-alpha region
UNC5C
FOXH1
ICOS
CSTF3
RBCK1
CLPB
CDC45
MNAT1
BFSP2
ASGR1
TEP1
FAM134B
SHCBP1
SH2D3A
TXK
RASSF7
KIF20B
KDM8
LEF1
TNFSF4
RP5-1118D24.2
CHM
NEK1
CLEC2D
CD24
CEACAM21
CDK5R1
RPS23
KIAA1024
PARP11
GATA3
ZFP37
BTC
SLC22A3
TCRA
KCNAB1
KIF17
E2F8
TNFRSF9
AK055981
POTEKP
KIF14
DCLRE1B
ALDH8A1
THEM6
NME8
SPC25
PABPC1
F7
PSRC1
NRTN
SPATA6
RALGPS2
MC3R
TNIP3
PPP4R4
RPS9
NCAM2
ASXL3
CHEK1
CRYBA1
P2RY10
BRCA2
RPL41
CCNE2
TCR-alpha
CD226
STAR
HCRTR2
PVALB
XCL1
IGHV5-78
CARTPT
GABRA6
ACSL6
PLA2R1
NAALAD2
LOC100287387
KCND2
AV8S2A1N1T
KIF23
LOC100129973
C17orf75
EEA1
ZNF804A
RFPL1S
SORCS3
CHGB
PLK4
MTAP
SKA1
AKR1C4
BRINP3
KIF18A
BC069739
PF4V1
STYK1
ZNF80
CDR1
RP4-621B10.8
