# Supplementary material for: CXCL10 as a shared specific marker in rheumatoid arthritis and inflammatory bowel disease and a clue involved in the mechanism of intestinal flora in rheumatoid arthritis
Source: Sci Rep. 2023 Jun 16;13:9754. doi: 10.1038/s41598-023-36833-7 (PMC10276029; doi:10.1038/s41598-023-36833-7)
Supplement: Supplementary file 6 — Supplementary Information 6. [file 41598_2023_36833_MOESM6_ESM.xls]

## Sheet: Sheet1
node1	feature	node2	feature2
Butyrate	Metabolites of the gut microbiota	Prevotella copri	Species
Alanine	Metabolites of the gut microbiota	Ruminococcus	Genus
Leucine	Metabolites of the gut microbiota	Ruminococcus	Genus
Isoleucine	Metabolites of the gut microbiota	Ruminococcus	Genus
Glycine	Metabolites of the gut microbiota	Ruminococcus	Genus
Proline	Metabolites of the gut microbiota	Ruminococcus	Genus
Tartaric acid	Metabolites of the gut microbiota	Ruminococcus bromii	Species
Glycocholic acid	Metabolites of the gut microbiota	Ruminococcus flavefaciens	Species
Fructose	Metabolites of the gut microbiota	Ruminococcus gnavus	Species
Propionate	Metabolites of the gut microbiota	Ruminococcus bromii	Species
Glycerol	Metabolites of the gut microbiota	Ruminococcus bromii	Species
Ursodeoxycholic acid	Metabolites of the gut microbiota	Ruminococcus	Genus
Acetate	Metabolites of the gut microbiota	Ruminococcus champanellensis 18P13(T)	Species
Succinate	Metabolites of the gut microbiota	Ruminococcus champanellensis 18P13(T)	Species

## Sheet: CD_WGCNA_module genes
DMBT1
REG1A
CA1
PYY
CCL18
SPINK4
REG4
PLA2G2A
ZG16
CHST5
PDZK1IP1
RARRES3
PTGDS
MADCAM1
SAA1
GAL3ST1
HBB
CD19
LOC389023
AQP1
IFITM1
SLAMF7
LAMC2
MUC1
CD74
CCL3L3
CFP
HLA-DPA1
IL4I1
HLA-DPB1
ALDOB
CCL3
CXCL10
MMP9
IDO1
LILRB2
BATF2
ST6GALNAC6
HLA-DMA
GBP5
LST1
GPX2
CRYBA2
PSME2
ARSA
HSD11B1
ASS1
OSM
FPR1
GZMB
PECAM1
SLC15A3
HEPACAM2
GIMAP6
SLAMF8
TMEM173
CXCL2
LOC340508
AP1G2
LILRB3
GIMAP7
S100A8
POMC
IRF1
C1orf226
PARP9
DUOX2
S1PR4
SEMA4G
CIITA
LOC100507520
TNFRSF6B
IL3RA
PLEKHG5
FBXO6
COL1A1
MORN1
ENG
HIST3H2A
GBP2
SAA2
LOC100287177
RND1
NOS2
SFMBT1
PIK3C2B
NCF2
HSP90B1
HKDC1
FAM162B
KCTD20
GPR132
UBE2D1
ADCY4
CD82
C2
REG3A
GBP4
LOC100507043
ZBP1
THRB
EFNA1
CXCL1
MAPKAPK2
LRG1
APOL2
EIF1
TMEM88
CXCL9
TYMP
XPO7
CSF2RB
MMP25
CSF2
C1orf162
RAD52
FEZF2
ROBO4
REG1B
FCGR3A
MANF
TLR2
CAPN13
GSDMB
STAT1
LZTS1
S100A9
IL15RA
TBC1D2
TNFRSF10C
SIRPG
PTPN1
MEI1
MMP1
RPS17
IL18BP
STARD8
OLA1
EEF1B2
DEFA6
ID1
FGR
NCF1
PTPN6
ASAH2
CHI3L1
ZNF320
SPN
FCN1
RHBDF2
TGFBR2
GIMAP5
TMC6
ADAM19
VWF
ZNF623
TRAF3IP1
RBM27
ATF3
ISG20
COL3A1
FAM3B
OGDHL
LOC100506546
GIMAP1
SPPL2A
DCT
ATP9A
PTAFR
ALG10
CD163
SAP130
PMEPA1
SLC30A9
SFXN3
HSPB2
IGHA1
CDCP1
GCGR
VPS26B
FOLH1B
POU2F2
EBI3
PIP4K2A
LOC100505806
SLC16A6
MMP12
RPL10A
PRSS1
TP53AIP1
GIMAP4
PEG3-AS1
E2F4
PDE6G
CHRNA7
PLD3
CACNB1
VAPA
SIGLEC5
ZBTB40
DEFA5
SEC24D
REG3G
FAM150B
LOC100652818
COL12A1
LRIT1
HLA-DRB6
OTUD3
TREM1
THAP6
VASH1
ARHGAP25
LOC728012
NEDD4L
ANAPC5
SHH
TBX4
CRX
GALP
NAA16
FRMD7
EDN3
TREM2
PRLR
ABCB5
HK3
S100A12
TMCO5A
BPIFA3
LINC00317
IL31RA
C5orf50
IKZF3
EBF3
CCDC105
KRTAP4-3
XKRY2
FLJ43390
