# Supplementary material for: CXCL10 as a shared specific marker in rheumatoid arthritis and inflammatory bowel disease and a clue involved in the mechanism of intestinal flora in rheumatoid arthritis
Source: Sci Rep. 2023 Jun 16;13:9754. doi: 10.1038/s41598-023-36833-7 (PMC10276029; doi:10.1038/s41598-023-36833-7)
Supplement: Supplementary file 9 — Supplementary Information 9. [file 41598_2023_36833_MOESM9_ESM.xls]

## Sheet: Sheet1
node1	feature	node2	feature2
Butyrate	Metabolites of the gut microbiota	Prevotella copri	Species
Alanine	Metabolites of the gut microbiota	Ruminococcus	Genus
Leucine	Metabolites of the gut microbiota	Ruminococcus	Genus
Isoleucine	Metabolites of the gut microbiota	Ruminococcus	Genus
Glycine	Metabolites of the gut microbiota	Ruminococcus	Genus
Proline	Metabolites of the gut microbiota	Ruminococcus	Genus
Tartaric acid	Metabolites of the gut microbiota	Ruminococcus bromii	Species
Glycocholic acid	Metabolites of the gut microbiota	Ruminococcus flavefaciens	Species
Fructose	Metabolites of the gut microbiota	Ruminococcus gnavus	Species
Propionate	Metabolites of the gut microbiota	Ruminococcus bromii	Species
Glycerol	Metabolites of the gut microbiota	Ruminococcus bromii	Species
Ursodeoxycholic acid	Metabolites of the gut microbiota	Ruminococcus	Genus
Acetate	Metabolites of the gut microbiota	Ruminococcus champanellensis 18P13(T)	Species
Succinate	Metabolites of the gut microbiota	Ruminococcus champanellensis 18P13(T)	Species

## Sheet: UC_WGCNA_module genes
SPINK4
REG4
REG1A
DMBT1
CCL18
CCL19
PDZK1IP1
HLA-DRB5
HLA-DRA
HLA-DRB1
PTGDS
RARRES3
PI3
HLA-DRB3
CXCR3
ALDOB
HLA-DRB4
C4orf7
PECAM1
CPSF4
DUOX2
MADCAM1
SAA1
CD19
IL4I1
PRSS22
MUC1
LAMC2
LILRB2
ISLR
ALOX5
LCN2
HCST
CCL3L3
S100P
DKC1
PSME2
NOS2
LOC389023
MMP9
FAM151A
TFF1
CXCL10
RASGRP2
GIMAP6
GBP5
LILRB3
TFF2
CXCL2
CCR7
HLA-DQB1
GSTA3
C13orf15
HLA-DPA1
CD52
SERPING1
SPNS2
TMEM173
LTB
IDO1
VWF
TNFRSF6B
S100A8
FCGR3A
AIFM3
WIPI1
EPS8L2
HLA-DMA
MMP7
ISG20
C1orf162
MYO1F
CD37
CCL4
SAA2
S100A9
CDHR1
FLJ32255
TNFRSF10C
C2
FAM98C
CXCL9
RPS29
RBM20
CHI3L1
USMG5
APOL2
WDFY4
CIITA
BHLHE40
LYPD5
SLC25A23
EVI5
REG1B
SIRPG
FCN1
MYOM1
NCF1
KRT6B
CAPN13
COX6A1
KLHL14
CHRDL2
TREM1
KLHL3
SYNE1
C6orf112
CXCR5
IKZF3
ITIH5
CLEC7A
