# Supplementary material for: CXCL10 as a shared specific marker in rheumatoid arthritis and inflammatory bowel disease and a clue involved in the mechanism of intestinal flora in rheumatoid arthritis
Source: Sci Rep. 2023 Jun 16;13:9754. doi: 10.1038/s41598-023-36833-7 (PMC10276029; doi:10.1038/s41598-023-36833-7)
Supplement: Supplementary file 10 — Supplementary Information 10. [file 41598_2023_36833_MOESM10_ESM.csv]

Top 57 in network string_interactions_RA.txt ranked by Degree method
Rank	Name	Score
1	PTPRC	196.0
2	CD8A	188.0
3	EGFR	151.0
4	CDK1	128.0
4	CD19	128.0
6	SELL	125.0
6	IFNG	125.0
8	LCK	118.0
9	STAT1	117.0
10	CCNB1	116.0
11	CD40	115.0
11	CCR7	115.0
13	AURKB	110.0
14	GZMB	108.0
14	IL7R	108.0
14	CD28	108.0
17	CD2	107.0
17	LCP2	107.0
17	CD247	107.0
20	CCR5	106.0
21	CCNA2	105.0
21	AURKA	105.0
23	EZH2	104.0
24	CCL5	103.0
24	CD27	103.0
26	SPI1	102.0
26	CD69	102.0
26	UBC	102.0
29	MKI67	101.0
30	TOP2A	100.0
31	PRF1	99.0
32	CHEK1	98.0
32	IL2RB	98.0
32	CXCR4	98.0
35	ZAP70	96.0
36	TBX21	95.0
36	BUB1	95.0
38	MAD2L1	94.0
38	IL15	94.0
40	PLEK	93.0
40	FCGR2A	93.0
40	IRF4	93.0
40	CDC20	93.0
40	BUB1B	93.0
45	IKZF1	92.0
45	BTK	92.0
45	TTK	92.0
48	CD3E	91.0
48	CCNB2	91.0
50	CXCL10	90.0
50	CENPA	90.0
50	KIF11	90.0
50	KIF20A	90.0
50	UBE2C	90.0
55	ASPM	88.0
55	KIF23	88.0
57	FEN1	87.0
