# Supplementary material for: CXCL10 as a shared specific marker in rheumatoid arthritis and inflammatory bowel disease and a clue involved in the mechanism of intestinal flora in rheumatoid arthritis
Source: Sci Rep. 2023 Jun 16;13:9754. doi: 10.1038/s41598-023-36833-7 (PMC10276029; doi:10.1038/s41598-023-36833-7)
Supplement: Supplementary file 11 — Supplementary Information 11. [file 41598_2023_36833_MOESM11_ESM.csv]

Top 9 in network string_interactions_CD.txt ranked by Degree method
Rank	Name	Score
1	TLR2	41.0
2	STAT1	37.0
2	MMP9	37.0
4	FCGR3A	35.0
5	CXCL10	34.0
6	CD163	30.0
6	CSF2	30.0
8	LILRB2	28.0
9	PECAM1	26.0
