# Supplementary material for: CXCL10 as a shared specific marker in rheumatoid arthritis and inflammatory bowel disease and a clue involved in the mechanism of intestinal flora in rheumatoid arthritis
Source: Sci Rep. 2023 Jun 16;13:9754. doi: 10.1038/s41598-023-36833-7 (PMC10276029; doi:10.1038/s41598-023-36833-7)
Supplement: Supplementary file 12 — Supplementary Information 12. [file 41598_2023_36833_MOESM12_ESM.csv]

Top 4 in network string_interactions_UC.txt ranked by Degree method
Rank	Name	Score
1	FCGR3A	25.0
2	CXCL10	24.0
3	MMP9	22.0
4	CCL4	21.0
