# Supplementary material for: CXCL10 as a shared specific marker in rheumatoid arthritis and inflammatory bowel disease and a clue involved in the mechanism of intestinal flora in rheumatoid arthritis
Source: Sci Rep. 2023 Jun 16;13:9754. doi: 10.1038/s41598-023-36833-7 (PMC10276029; doi:10.1038/s41598-023-36833-7)
Supplement: Supplementary file 13 — Supplementary Information 13. [file 41598_2023_36833_MOESM13_ESM.csv]

	logFC	AveExpr	t	P.Value	adj.P.Val	B	significance
Blautia obeum	-1.07798180039526	0.765801632653061	-4.89718527024062	2.5583175944412e-06	0.00140195804175378	1.19199923390775	stable
Ruminococcus sp. 5_1_39BFAA	-0.932586889328067	0.853991632653061	-3.85431716881803	0.000173679940325542	0.0475883036491986	-2.86208188422266	stable
Streptococcus salivarius	-0.467593458498025	0.352671020408163	-3.36428736015176	0.000981521154862669	0.179291197621581	-4.49582861470232	stable
Ruminococcus sp. JC304	-0.0579459505928851	0.0284768707482993	-3.22816471448807	0.00154010920997364	0.194659759582147	-4.91615965312272	stable
Actinomyces oris	-0.000729225296442689	0.000299795918367347	-3.03717805262551	0.00283153261192856	0.194659759582147	-5.48042562912429	stable
Ruminococcus	-4.96233735573123	7.82390965986395	-3.01950854556372	0.00299150808641281	0.194659759582147	-5.53110390166325	down
Adlercreutzia	-0.125488936758893	0.12003925170068	-3.01559179962444	0.00302807917165439	0.194659759582147	-5.5423022978445	stable
Adlercreutzia equolifaciens	-0.125488936758893	0.12003925170068	-3.01559179962444	0.00302807917165439	0.194659759582147	-5.5423022978445	stable
Actinomyces odontolyticus	-0.00308015019762846	0.00204374149659864	-2.98557060910259	0.00332236889727488	0.194659759582147	-5.62770978259774	stable
Eggerthella lenta	-0.0345383438735179	0.021207074829932	-2.96378312942381	0.00355218539383481	0.194659759582147	-5.6892197510382	stable
Gordonibacter	-0.0624493399209486	0.0677738775510204	-2.79746676581423	0.00584875963905155	0.267093356850021	-6.14552623977537	stable
Gordonibacter pamelaeae	-0.0624493399209486	0.0677738775510204	-2.79746676581423	0.00584875963905155	0.267093356850021	-6.14552623977537	stable
Streptococcus parasanguinis	-0.0770646620553359	0.0674157823129252	-2.72746424416801	0.00716908391536218	0.30220446043219	-6.33051677457574	stable
Rothia dentocariosa	-0.000258934782608696	0.000123945578231293	-2.68910435587849	0.00800217458616616	0.304927125158895	-6.43009290520353	stable
Streptococcus tigurinus	-0.00146343280632411	0.00077156462585034	-2.67429598026532	0.00834654539668509	0.304927125158895	-6.46819158798265	stable
[Eubacterium] eligens	1.22850833399209	1.67367217687075	2.6140870587238	0.00988884243726628	0.33869285347637	-6.62112874496883	stable
Dorea longicatena	-0.507648729249013	0.618977142857143	-2.55419279308931	0.0116730051100898	0.352262686438132	-6.77011859268583	stable
Collinsella aerofaciens	-0.439433049407116	0.54413231292517	-2.54739094790251	0.0118928676405217	0.352262686438132	-6.78683908611575	stable
Enterococcus	-0.71480467193676	0.314228707482993	-2.53174828040099	0.0124126369029035	0.352262686438132	-6.82513756767544	stable
Ruminococcus bromii	-3.94953417193676	6.14854414965986	-2.51885302735595	0.0128563024247494	0.352262686438132	-6.8565470284103	down
Lachnospiraceae bacterium 5_1_63FAA	-0.315772322134387	0.211374693877551	-2.43789955794545	0.0159797639135954	0.388373370317339	-7.05036256845566	stable
Streptococcus infantis	-0.00729525494071148	0.00541462585034014	-2.43284769674113	0.0161953582877755	0.388373370317339	-7.06226439470067	stable
Enterococcus faecium	-0.669848033596839	0.268892653061225	-2.43040927369196	0.0163003421848518	0.388373370317339	-7.068001003393	stable
Collinsella	-0.514680302371543	0.635560612244898	-2.40718037190075	0.0173311254327353	0.395727364047456	-7.12238299205241	stable
Lactobacillus brevis	-0.00636179051383398	0.00271265306122449	-2.38934703916495	0.0181612548705006	0.398094706761374	-7.16380595744595	stable
Solobacterium	-0.00651961857707512	0.00657442176870748	-2.34234504855657	0.020519974995941	0.401454073785419	-7.27161554156582	stable
Solobacterium moorei	-0.00651961857707512	0.00657442176870748	-2.34234504855657	0.020519974995941	0.401454073785419	-7.27161554156582	stable
Lactobacillus salivarius	-0.202576934782609	0.104331156462585	-2.32361958249752	0.0215324225571295	0.401454073785419	-7.31401346477397	stable
Dorea	-0.600092717391306	1.05241176870748	-2.31858168411514	0.0218122050834684	0.401454073785419	-7.32536627601803	stable
Actinomyces viscosus	-0.000509541501976286	0.000234557823129252	-2.31563349356533	0.0219774127984718	0.401454073785419	-7.33199935513039	stable
Prevotella	5.43957073715415	5.9608937414966	2.24923381314614	0.0260009297444233	0.432986526719461	-7.47931009953785	up
Lactobacillus	-0.322627134387351	0.360232789115646	-2.24816554558302	0.0260706051411991	0.432986526719461	-7.48164746172593	stable
[Eubacterium] brachy	-0.000560090909090909	0.000234557823129252	-2.24811346463626	0.0260740061710625	0.432986526719461	-7.48176138800621	stable
Streptococcus gordonii	-0.00436686166007906	0.00440081632653061	-2.19281769507389	0.0299108301337809	0.482092203332704	-7.60132882451355	stable
Rothia	-0.00691918379446642	0.0054243537414966	-2.1778422684803	0.0310308290494002	0.485854123402037	-7.63323118462137	stable
Faecalitalea cylindroides	-0.033567071146245	0.0129336734693878	-2.11241380931024	0.0363609015868599	0.499450690883451	-7.77020819613886	stable
Eggerthella	-0.342915962450597	0.19087156462585	-2.11046216847942	0.0365313152239937	0.499450690883451	-7.77423374008227	stable
Bacteroides massiliensis	1.6128403083004	1.92333156462585	2.10101296556197	0.0373661581845258	0.499450690883451	-7.79367459748461	stable
Corynebacterium durum	-0.000775233201581028	0.000319183673469388	-2.0955183206221	0.0378591174168929	0.499450690883451	-7.80494157018216	stable
Blautia	-1.2399701541502	2.91992680272109	-2.08661530063546	0.0386697278852932	0.499450690883451	-7.82313857234315	stable
Intestinibacter bartlettii	-0.114073893280632	0.148661360544218	-2.07949996599718	0.0393282422204774	0.499450690883451	-7.83762923431131	stable
Erysipelotrichaceae bacterium 3_1_53	-0.00141502964426878	0.000802585034013605	-2.07216786206246	0.0400168587578002	0.499450690883451	-7.85251256082407	stable
Prevotella copri	4.68851259288538	5.40070156462585	2.06053598180082	0.0411304981708929	0.499450690883451	-7.87602225382206	up
Rothia mucilaginosa	-0.00637452766798421	0.00489013605442177	-2.05209396026377	0.041955258129857	0.499450690883451	-7.893006607712	stable
Parabacteroides	-0.577402278656125	1.80695149659864	-2.03482610340629	0.0436863942697436	0.499450690883451	-7.9275424806675	stable
Lactobacillus casei	-0.0912877509881422	0.0343468027210884	-2.02929632338929	0.0442534957605547	0.499450690883451	-7.93854382235361	stable
Butyricicoccus	-0.0223204130434783	0.0101347619047619	-2.01148344697015	0.0461231424506163	0.499450690883451	-7.97378963387079	stable
Butyricicoccus pullicaecorum	-0.0223204130434783	0.0101347619047619	-2.01148344697015	0.0461231424506163	0.499450690883451	-7.97378963387079	stable
Enterobacter cloacae	0.303495776679842	0.250178571428571	1.99504064588531	0.0479082243617934	0.499450690883451	-8.00606359301809	stable
Corynebacterium	-0.000763128458498022	0.000385850340136054	-1.99319965094569	0.0481116927806973	0.499450690883451	-8.0096614928609	stable
Subdoligranulum variabile	-0.00103435968379447	0.00101591836734694	-1.98870994052832	0.0486109774798336	0.499450690883451	-8.01842265192782	stable
Lachnospiraceae bacterium 8_1_57FAA	-0.107391268774703	0.0873393197278912	-1.98755965291423	0.0487396019856897	0.499450690883451	-8.02066429654971	stable
Anaerostipes	-0.0447633616600791	0.0630126530612245	-1.98658196577132	0.048849153263221	0.499450690883451	-8.02256861706528	stable
Desulfovibrio piger	0.0547935118577076	0.0441332653061225	1.98332203145519	0.0492159439921648	0.499450690883451	-8.02891184235598	stable
[Clostridium] leptum	-0.031696780632411	0.0414340136054422	-1.96413674225021	0.0514221933615806	0.503562873122503	-8.06604280990356	stable
Alloscardovia	-0.00206514822134388	0.00082843537414966	-1.94862614454327	0.0532664824564223	0.503562873122503	-8.09581158347785	stable
Alloscardovia omnicolens	-0.00206514822134388	0.00082843537414966	-1.94862614454327	0.0532664824564223	0.503562873122503	-8.09581158347785	stable
Bifidobacterium dentium	-0.393828588932805	0.188312789115646	-1.94544754818727	0.0536512476668739	0.503562873122503	-8.1018844650155	stable
Parabacteroides merdae	-0.474608630434781	1.06409802721088	-1.92892654346988	0.0556890543440882	0.503562873122503	-8.13329711146947	stable
Lactobacillus curvatus	-0.023371347826087	0.00906503401360544	-1.92645686175984	0.0559992082943556	0.503562873122503	-8.13797104131754	stable
Desulfovibrio	0.0605074150197627	0.0573220408163265	1.92296217921735	0.0564405690311982	0.503562873122503	-8.14457508633658	stable
Coprococcus sp. ART55/1	0.725987403162055	0.844836190476191	1.91878123099185	0.0569724418496263	0.503562873122503	-8.15246102248594	stable
[Eubacterium] hallii	-0.158742709486166	0.351158639455782	-1.9088937939531	0.0582470381380061	0.505464355244575	-8.1710453763553	stable
Enterobacter	0.290303124505929	0.265123945578231	1.90289209028365	0.0590323334592204	0.505464355244575	-8.18228159634861	stable
[Clostridium] spiroforme	-0.0217319999999999	0.00813102040816326	-1.84750904459416	0.0667065604339356	0.541790451292154	-8.28437744618802	stable
Coprococcus catus	-0.0567558616600789	0.146527142857143	-1.84191798689631	0.0675254698939723	0.541790451292154	-8.29452449179605	stable
Anaerostipes hadrus	-0.0377949920948616	0.0588738095238095	-1.83673943543702	0.0682913987478553	0.541790451292154	-8.30389670780776	stable
Slackia	-0.0352347332015809	0.017314693877551	-1.83409141882289	0.0686858313044001	0.541790451292154	-8.30867939238811	stable
Slackia piriformis	-0.0352347332015809	0.017314693877551	-1.83409141882289	0.0686858313044001	0.541790451292154	-8.30867939238811	stable
Klebsiella	0.947112171936757	0.896751020408163	1.82245527353557	0.0704415642200169	0.541790451292154	-8.32961778121847	stable
Coprococcus comes	-0.222760320158102	0.562203741496599	-1.82204796694308	0.0705036888328753	0.541790451292154	-8.33034839371944	stable
Klebsiella pneumoniae	0.932536456521738	0.876536258503401	1.80909997254692	0.0725023751274678	0.541790451292154	-8.35349272439398	stable
Leuconostoc mesenteroides	-0.00164099011857707	0.00061625850340136	-1.80754821858708	0.0727450225429587	0.541790451292154	-8.35625587275638	stable
Enterobacteriaceae bacterium 9_2_54FAA	-0.00199290909090909	0.000745646258503401	-1.80489485340688	0.0731614842985755	0.541790451292154	-8.36097536550932	stable
Anaerostipes caccae	-0.00705982806324112	0.00328414965986395	-1.79301154615259	0.0750508875578551	0.548371818422728	-8.38203064319972	stable
Prevotella stercorea	0.748434990118574	0.541191020408163	1.76575261194611	0.07953732000014	0.570274621084617	-8.42982605568134	stable
Lachnospiraceae bacterium 1_4_56FAA	-0.046233173913044	0.0359009523809524	-1.75744105903253	0.0809483201377451	0.570274621084617	-8.44425988396861	stable
Streptococcus constellatus	-0.000557096837944662	0.000480068027210884	-1.74757375896837	0.0826500186578566	0.570274621084617	-8.46131067317966	stable
[Eubacterium] siraeum	-0.400301654150198	0.371507619047619	-1.7474091564079	0.0826786522932108	0.570274621084617	-8.46159432748951	stable
Hafnia	-0.000160363636363636	6e-05	-1.73820685533949	0.0842924166201715	0.570274621084617	-8.47741159685678	stable
Hafnia alvei	-0.000160363636363636	6e-05	-1.73820685533949	0.0842924166201715	0.570274621084617	-8.47741159685678	stable
Actinomyces	-0.0127964446640317	0.00867006802721088	-1.72874952169652	0.085977647137382	0.570368434443598	-8.4935837396005	stable
Scardovia	-0.00276481818181818	0.00287945578231293	-1.71442563484296	0.0885823437508342	0.570368434443598	-8.51791646173207	stable
Bacteroides eggerthii	0.556477110671937	0.550308843537415	1.68802050811631	0.0935521562050711	0.570368434443598	-8.56226242100664	stable
Streptococcus sanguinis	-0.00773285177865616	0.0110974829931973	-1.67451314868285	0.0961804769234411	0.570368434443598	-8.58469141700287	stable
Eubacterium	2.82417686166008	10.0068082312925	1.66775389541022	0.0975179612283383	0.570368434443598	-8.59585008344137	stable
Blautia producta	-0.00288480830039525	0.00156163265306122	-1.66267894387792	0.0985320043911753	0.570368434443598	-8.60419963037432	stable
Lactobacillus sakei	-0.0267321798418972	0.0100112925170068	-1.64811666517434	0.10148903301672	0.570368434443598	-8.62802214092288	stable
Streptococcus	-0.47796517193676	0.635002789115646	-1.64090902004685	0.102978818076616	0.570368434443598	-8.63973848084583	stable
Roseburia	-1.83634963833992	4.53148013605442	-1.6189575520536	0.107624563758243	0.570368434443598	-8.67511657815626	stable
[Eubacterium] dolichum	-0.0128606363636364	0.00874680272108844	-1.61775530163375	0.107883771480802	0.570368434443598	-8.67704091417866	stable
[Clostridium] hylemonae	-0.000366727272727274	0.000137210884353742	-1.61321587270607	0.108866987023488	0.570368434443598	-8.68429434284322	stable
Scardovia inopinata	-7.60000000000002e-05	2.84353741496599e-05	-1.60997950759095	0.109572328870294	0.570368434443598	-8.68945363385592	stable
Lysinibacillus	-0.000269636363636363	0.000100884353741497	-1.60393199505169	0.110900117788161	0.570368434443598	-8.69906755202912	stable
Bulleidia	-0.000753936758893278	0.00033469387755102	-1.60192546619658	0.111343495382218	0.570368434443598	-8.70224967770841	stable
Bulleidia extructa	-0.000753936758893278	0.00033469387755102	-1.60192546619658	0.111343495382218	0.570368434443598	-8.70224967770841	stable
Lactococcus lactis	-0.075550092885375	0.0327725850340136	-1.59964285792874	0.111849594852305	0.570368434443598	-8.70586495859887	stable
Lachnospiraceae bacterium 3_1_46FAA	0.0340206640316206	0.0588285714285714	1.5896972622545	0.114076162162627	0.570368434443598	-8.72155907364452	stable
Parabacteroides sp. D13	-0.0269338181818182	0.0100772789115646	-1.56156471272007	0.120565573720067	0.570368434443598	-8.76543998263552	stable
Prevotella timonensis	0.000774950592885373	0.000778639455782313	1.56153142521977	0.120573421650784	0.570368434443598	-8.76549145557286	stable
Megamonas hypermegale	0.414525547430828	0.352939863945578	1.5580622563814	0.121393537413664	0.570368434443598	-8.77085006300119	stable
Leuconostoc	-0.0544214110671936	0.0244997959183673	-1.55768165616362	0.12148377946729	0.570368434443598	-8.77143725064533	stable
Enterococcus malodoratus	-0.000122727272727272	4.59183673469388e-05	-1.54860664053033	0.123651246948109	0.570368434443598	-8.78539702630237	stable
Bacteroides cellulosilyticus	-0.233933215415019	0.299980272108844	-1.53361715938428	0.127297976823542	0.570368434443598	-8.80828194761246	stable
Streptococcus cristatus	-0.00100048221343874	0.0012169387755102	-1.50337209012808	0.134913114871096	0.570368434443598	-8.8538016607889	stable
Blautia hydrogenotrophica	-0.0127775790513834	0.00549496598639456	-1.5013866149837	0.135425204019495	0.570368434443598	-8.85675912587866	stable
Roseburia inulinivorans	-1.33259108695652	1.93503741496599	-1.4984009340807	0.136198118233726	0.570368434443598	-8.86119931445885	stable
Enterococcus casseliflavus	-0.00830527272727271	0.00392741496598639	-1.49819927554169	0.136250446109867	0.570368434443598	-8.86149890425476	stable
Acidaminococcus fermentans	0.0100903873517787	0.00663816326530612	1.49192214069235	0.137887137300349	0.570368434443598	-8.87080484722973	stable
Enterococcus durans	-0.006721395256917	0.00264850340136054	-1.49014654863305	0.138352869970664	0.570368434443598	-8.87343031296949	stable
Leuconostoc lactis	-0.0506006956521739	0.021093537414966	-1.4897402721693	0.138459607079445	0.570368434443598	-8.87403062428002	stable
Roseburia hominis	0.359741820158103	0.577792176870748	1.48839632538513	0.138813146055729	0.570368434443598	-8.87601529951868	stable
Megamonas	1.4083066146245	1.70282353741497	1.48827668471255	0.138844652780867	0.570368434443598	-8.8761918948247	stable
Eubacterium limosum	-0.00618493083003952	0.00327006802721088	-1.48217859252266	0.140457934249227	0.570368434443598	-8.88517472873115	stable
Eubacterium sp. 3_1_31	-0.01998209486166	0.011372380952381	-1.4770345552396	0.1418301093066	0.570368434443598	-8.89272436087528	stable
Lactobacillus crispatus	-0.0034066956521739	0.00180591836734694	-1.46737479005865	0.144434942644237	0.570368434443598	-8.9068326540034	stable
Lachnospiraceae bacterium 5_1_57FAA	-0.00950468774703557	0.00717530612244898	-1.46605142014809	0.144794666912527	0.570368434443598	-8.90875846531299	stable
Lactococcus garvieae	0.0529732134387353	0.0348563945578231	1.43916782559042	0.152253352881616	0.570368434443598	-8.94751494314101	stable
Clostridium butyricum	-0.0161169387351777	0.00614829931972789	-1.43572072342359	0.153230729222168	0.570368434443598	-8.9524340115039	stable
Pediococcus	-0.108852537549407	0.0418849659863946	-1.4320212071071	0.154285030074964	0.570368434443598	-8.95770052176714	stable
Bacteroides vulgatus	1.23925763043478	2.57864380952381	1.4260681330061	0.155993236432997	0.570368434443598	-8.96614738986069	stable
Finegoldia	0.000735114624505927	0.00047843537414966	1.42314674539889	0.156836800312035	0.570368434443598	-8.97028005623995	stable
Finegoldia magna	0.000735114624505927	0.00047843537414966	1.42314674539889	0.156836800312035	0.570368434443598	-8.97028005623995	stable
Pediococcus pentosaceus	-0.107635984189723	0.0409676190476191	-1.41609927030731	0.158886169528858	0.570368434443598	-8.98021566063798	stable
Bacteroides salyersiae	0.141466025691699	0.206513469387755	1.40663361842203	0.161670873057575	0.570368434443598	-8.99348492669628	stable
Holdemania filiformis	-0.0159152984189723	0.035051768707483	-1.38899884315372	0.166957921352599	0.570368434443598	-9.017974919949	stable
Terrisporobacter glycolicus	-0.000365999999999999	0.000136938775510204	-1.38467237166306	0.168274872115254	0.570368434443598	-9.02393727554609	stable
Bacteroides faecis	-0.0552285039525691	0.0654623129251701	-1.3841901949759	0.16842213028775	0.570368434443598	-9.024600646303	stable
Escherichia coli	0.727494003952569	1.65828727891156	1.38147547438968	0.169253038404631	0.570368434443598	-9.02833131403628	stable
Eubacterium ventriosum	0.231278839920948	0.58260612244898	1.37991813987013	0.169731099708489	0.570368434443598	-9.03046823961632	stable
Bacillus	-5.19999999999999e-05	1.94557823129252e-05	-1.37840833717125	0.170195545779657	0.570368434443598	-9.03253770192951	stable
Fusobacterium ulcerans	0.00515059683794466	0.00340877551020408	1.37121457956074	0.172421715664823	0.570368434443598	-9.04236775616434	stable
Butyricimonas	0.000739551383399206	0.000576666666666667	1.36780232700999	0.173485330136435	0.570368434443598	-9.04701297115418	stable
Butyricimonas synergistica	0.000739551383399206	0.000576666666666667	1.36780232700999	0.173485330136435	0.570368434443598	-9.04701297115418	stable
Weissella cibaria	-0.0200918675889328	0.0182709523809524	-1.36728480767316	0.173647074949399	0.570368434443598	-9.04771650267899	stable
[Clostridium] citroniae	0.00785463438735177	0.0197867346938775	1.36719939176425	0.173673781666863	0.570368434443598	-9.04783259471607	stable
Ruminococcus champanellensis	-0.0873082450592882	0.0339637414965986	-1.36390106432558	0.174707432261222	0.570368434443598	-9.05231007130276	stable
Prevotella disiens	0.00390565810276679	0.00248272108843537	1.36178875567075	0.175371833897549	0.570368434443598	-9.05517199121098	stable
Streptococcus australis	-0.0047668695652174	0.0117026530612245	-1.35985682189528	0.175981166690189	0.570368434443598	-9.05778573926016	stable
Granulicatella adiacens	-0.0019646996047431	0.00313748299319728	-1.35748125810016	0.176732605394777	0.570368434443598	-9.06099472341247	stable
Collinsella tanakaei	-0.0259331146245058	0.010019387755102	-1.35308944392138	0.178128182154169	0.570368434443598	-9.06691291453322	stable
Klebsiella variicola	0.000133043478260869	8.3265306122449e-05	1.35029782357088	0.179019567054023	0.570368434443598	-9.07066504224183	stable
Ruminococcaceae bacterium D16	-0.0115556877470355	0.00703768707482993	-1.34870534039995	0.179529557748078	0.570368434443598	-9.07280206288209	stable
Bacteroides sp. 2_1_22	0.0466994367588933	0.0434023129251701	1.34263173519748	0.181484641256688	0.570368434443598	-9.08092991121582	stable
Mitsuokella	0.0431851304347827	0.0343414285714286	1.33863977281706	0.182778314442666	0.570368434443598	-9.08625256347776	stable
Lactobacillus sanfranciscensis	0.048664604743083	0.0518758503401361	1.33827767408516	0.182896000381422	0.570368434443598	-9.08673460014124	stable
Haemophilus influenzae	-0.000110181818181818	4.12244897959184e-05	-1.33662923159671	0.183432478980141	0.570368434443598	-9.08892744799806	stable
Prevotella bivia	0.0100825256916996	0.0095430612244898	1.33636763162666	0.183517723763193	0.570368434443598	-9.08927520005589	stable
[Eubacterium] infirmum	-0.000881950592885379	0.00107639455782313	-1.330877600533	0.185313548338156	0.570368434443598	-9.09655792602624	stable
Haemophilus sputorum	-0.0011503023715415	0.000903537414965986	-1.33036251620068	0.185482707276805	0.570368434443598	-9.09723970288827	stable
Coprobacter	-0.0516928972332015	0.056267619047619	-1.32938783101963	0.185803119494181	0.570368434443598	-9.09852911262336	stable
Coprobacter fastidiosus	-0.0516928972332015	0.056267619047619	-1.32938783101963	0.185803119494181	0.570368434443598	-9.09852911262336	stable
Mitsuokella multacida	0.0413718715415019	0.0323160544217687	1.32653010957751	0.186744932881963	0.570368434443598	-9.10230427195119	stable
Lactobacillus buchneri	-0.000340363636363641	0.00012734693877551	-1.32379092917849	0.187651019048821	0.570368434443598	-9.10591539079792	stable
Enterococcus avium	-0.0283693142292491	0.0106257823129252	-1.31991278363694	0.188939461847059	0.570368434443598	-9.11101556961075	stable
Paraprevotella xylaniphila	0.0167860019762846	0.0149489795918367	1.31350699536375	0.191082082340121	0.570368434443598	-9.11940787420839	stable
Clostridium celatum	-0.00801519367588934	0.00433714285714286	-1.30866467192604	0.192713704388007	0.570368434443598	-9.12572540169023	stable
Propionibacterium	-0.000309851778656131	0.000245170068027211	-1.30424214506726	0.194212893638964	0.570368434443598	-9.13147533017712	stable
Propionibacterium propionicum	-0.000309851778656131	0.000245170068027211	-1.30424214506726	0.194212893638964	0.570368434443598	-9.13147533017712	stable
Prevotella buccae	-0.0133519999999999	0.0049956462585034	-1.30286196134006	0.194682527226962	0.570368434443598	-9.13326587707042	stable
Akkermansia	-0.952783375494069	1.48966183673469	-1.2991994887209	0.19593283242781	0.570368434443598	-9.13800831601774	stable
Akkermansia muciniphila	-0.952783375494069	1.48966183673469	-1.2991994887209	0.19593283242781	0.570368434443598	-9.13800831601774	stable
Cetobacterium	-0.062947818181818	0.0235519047619048	-1.29879244103248	0.196072157791531	0.570368434443598	-9.13853458593065	stable
Cetobacterium somerae	-0.062947818181818	0.0235519047619048	-1.29879244103248	0.196072157791531	0.570368434443598	-9.13853458593065	stable
Bacteroides sp. 2_1_33B	-0.0591250909090909	0.0221216326530612	-1.29781462948444	0.196407145420516	0.570368434443598	-9.13979813514243	stable
Bacteroides fluxus	-0.0357812727272727	0.0133875510204082	-1.29781437435767	0.196407232879419	0.570368434443598	-9.13979846470139	stable
Coprobacillus sp. 8_2_54BFAA	-0.019638909090909	0.00734789115646259	-1.29781344060427	0.196407552975625	0.570368434443598	-9.13979967087311	stable
Clostridium sp. 7_2_43FAA	-0.0114243636363636	0.00427442176870748	-1.29781082800009	0.196408448593893	0.570368434443598	-9.13980304568816	stable
Actinomyces sp. ICM47	-0.00693290909090924	0.00259394557823129	-1.29780405412732	0.196410770737075	0.570368434443598	-9.13981179576486	stable
Clostridium sp. D5	-0.0030381818181818	0.00113673469387755	-1.29775894420616	0.19642623533314	0.570368434443598	-9.13987006487832	stable
Veillonella sp. 6_1_27	-0.00296345454545454	0.00110877551020408	-1.2977560931121	0.196427212776298	0.570368434443598	-9.13987374760975	stable
Actinobaculum	-0.00189309090909094	0.000708299319727891	-1.29767098676179	0.196456391520938	0.570368434443598	-9.13998367504299	stable
Actinobaculum sp. oral taxon 183	-0.00189309090909094	0.000708299319727891	-1.29767098676179	0.196456391520938	0.570368434443598	-9.13998367504299	stable
Bacteroides sp. 1_1_30	-0.00171854545454545	0.000642993197278912	-1.29764030134051	0.196466912816082	0.570368434443598	-9.14002330807327	stable
Actinomyces johnsonii	-0.000546363636363644	0.000204421768707483	-1.29609165855092	0.196998447028422	0.570368434443598	-9.14202233264432	stable
Paeniclostridium sordellii	-0.000543090909090909	0.000203197278911565	-1.29607087053094	0.197005589242323	0.570368434443598	-9.14204915044453	stable
Actinomyces timonensis	-0.000503272727272728	0.000188299319727891	-1.29578467640023	0.197103937448674	0.570368434443598	-9.14241831541807	stable
Roseburia intestinalis	-0.847927669960473	1.91253108843537	-1.29198665488062	0.198412536058968	0.570368434443598	-9.14730988127276	stable
Catenibacterium	0.116785869565217	0.0730904761904762	1.29100768361818	0.198750876266302	0.570368434443598	-9.14856844797713	stable
Catenibacterium mitsuokai	0.116785869565217	0.0730904761904762	1.29100768361818	0.198750876266302	0.570368434443598	-9.14856844797713	stable
Actinomyces massiliensis	-0.000250727272727272	9.38095238095238e-05	-1.28969303014469	0.199205901001176	0.570368434443598	-9.15025710139489	stable
Enterococcus gilvus	-0.000241636363636363	9.04081632653061e-05	-1.28907669158989	0.199419491260383	0.570368434443598	-9.1510482004146	stable
Bacteroides finegoldii	-0.232318409090909	0.583644353741497	-1.28897706574427	0.199454032160665	0.570368434443598	-9.15117604009181	stable
Lactobacillus acidophilus	-0.000231272727272726	8.6530612244898e-05	-1.28828481321627	0.199694162376486	0.570368434443598	-9.15206407040622	stable
Enterococcus dispar	-0.000215636363636363	8.06802721088435e-05	-1.28687068635478	0.200185361044539	0.570368434443598	-9.15387668109789	stable
Enterobacter asburiae	-0.000588235177865609	0.000224761904761905	-1.28601960542123	0.20048141433148	0.570368434443598	-9.15496664835376	stable
Brevundimonas	-0.00018090909090909	6.7687074829932e-05	-1.28234780239496	0.201762373545813	0.570368434443598	-9.15966099348042	stable
Succinatimonas	-0.000737926877470355	0.000285986394557823	-1.2794252739242	0.202786239431517	0.570368434443598	-9.16338802351921	stable
Succinatimonas hippei	-0.000737926877470355	0.000285986394557823	-1.2794252739242	0.202786239431517	0.570368434443598	-9.16338802351921	stable
Fusobacterium gonidiaformans	-0.000160181818181818	5.99319727891156e-05	-1.27818228849246	0.203222858712959	0.570368434443598	-9.16497065277958	stable
Actinomyces naeslundii	-0.00019836166007905	0.000103673469387755	-1.27736592488571	0.203509996043859	0.570368434443598	-9.16600926813607	stable
Prevotella bergensis	-0.000150181818181817	5.61904761904762e-05	-1.27554989412375	0.204149813583508	0.570368434443598	-9.16831737893841	stable
Prevotella amnii	-0.000147090909090908	5.50340136054422e-05	-1.27462952261983	0.204474639674709	0.570368434443598	-9.16948591246471	stable
Lactobacillus parafarraginis	-0.000140909090909091	5.27210884353741e-05	-1.2726107640973	0.205188448680218	0.570368434443598	-9.17204610503211	stable
Scardovia wiggsiae	-0.00199627272727273	0.00236190476190476	-1.27241270676371	0.205258577860949	0.570368434443598	-9.17229706786495	stable
[Eubacterium] rectale	1.95790031422925	6.94596585034014	1.26858659817612	0.206616802858991	0.570368434443598	-9.17713771737183	stable
Corynebacterium matruchotii	-5.90909090909092e-05	2.2108843537415e-05	-1.26551386006018	0.207712354201072	0.570368434443598	-9.18101490707653	stable
Lactococcus raffinolactis	-0.000121818181818182	4.5578231292517e-05	-1.26441833012724	0.208103981125281	0.570368434443598	-9.18239502567684	stable
Lactobacillus saerimneri	-0.000120545454545455	4.51020408163265e-05	-1.26373708360858	0.208347783803842	0.570368434443598	-9.18325265176929	stable
Paracoccus denitrificans	-0.000116909090909091	4.37414965986395e-05	-1.26167331495774	0.209087636476137	0.570368434443598	-9.18584798510986	stable
Neisseria flavescens	-0.000116363636363636	4.35374149659864e-05	-1.26134787548678	0.209204480516721	0.570368434443598	-9.18625686919831	stable
Acinetobacter	-0.000103090909090909	3.85714285714286e-05	-1.25187835446851	0.21262531928525	0.57398362053358	-9.19810923577445	stable
Acinetobacter lwoffii	-0.000103090909090909	3.85714285714286e-05	-1.25187835446851	0.21262531928525	0.57398362053358	-9.19810923577445	stable
Leptotrichia wadei	-9.18181818181816e-05	3.43537414965986e-05	-1.24068652633383	0.216720744483748	0.576516725549018	-9.21200458301946	stable
Raoultella	-0.00315529841897233	0.00320761904761905	-1.23795992434472	0.217727121615288	0.576516725549018	-9.21537132215685	stable
Raoultella ornithinolytica	-0.00315529841897233	0.00320761904761905	-1.23795992434472	0.217727121615288	0.576516725549018	-9.21537132215685	stable
Lachnoanaerobaculum sp. ICM7	0.000230434782608697	0.00014421768707483	1.2365314083712	0.218255733924472	0.576516725549018	-9.21713232230956	stable
Bacteroides fragilis	-0.537547871541499	0.873308027210884	-1.23072916289997	0.220412392682851	0.576516725549018	-9.22426456098372	stable
Leptotrichia	-0.000288780632411066	0.000122721088435374	-1.22576651943051	0.222269194800004	0.576516725549018	-9.23033867625467	stable
Pseudomonas	-0.00131288932806324	0.00133578231292517	-1.22571329106996	0.222289171659914	0.576516725549018	-9.2304036957481	stable
Escherichia	0.73611456916996	1.94836646258503	1.22244719177971	0.2235174406895	0.576516725549018	-9.23438800881707	stable
Shigella	0.00165268181818182	0.00113414965986395	1.22226666657021	0.223585472851132	0.576516725549018	-9.23460792771977	stable
Paracoccus	-0.000573428853754939	0.000247482993197279	-1.22094487300062	0.224084055733469	0.576516725549018	-9.23621718989144	stable
Porphyromonas somerae	-0.00216237747035573	0.00104285714285714	-1.21062279528705	0.228005201541135	0.58165680118874	-9.24872546668188	stable
Lactobacillus reuteri	-0.000942169960474308	0.000589251700680272	-1.20258592215653	0.23109226644388	0.58165680118874	-9.25839246882323	stable
Oscillibacter sp. KLE 1728	-0.0177538320158103	0.0131663945578231	-1.2012567823111	0.231605683759936	0.58165680118874	-9.25998511740921	stable
Olsenella profusa	-0.000229330039525692	0.00010156462585034	-1.19952731556471	0.232274963106854	0.58165680118874	-9.26205487473574	stable
Prevotella buccalis	0.00150969367588932	0.00108938775510204	1.19583361474242	0.233709014827179	0.58165680118874	-9.26646555949593	stable
Pasteurella	-6.67272727272726e-05	2.49659863945578e-05	-1.19555449993011	0.233817636177969	0.58165680118874	-9.26679831126364	stable
Pasteurella multocida	-6.67272727272726e-05	2.49659863945578e-05	-1.19555449993011	0.233817636177969	0.58165680118874	-9.26679831126364	stable
Dorea formicigenerans	-0.0981838833992101	0.426103401360544	-1.19131001470107	0.23547389221257	0.58165680118874	-9.27184906499427	stable
Enterobacter sp. MGH 8	-0.00544064822134386	0.00386387755102041	-1.1908990782326	0.235634689532665	0.58165680118874	-9.27233712632637	stable
Bilophila	-0.0566061916996046	0.201711904761905	-1.18757682448803	0.236937553526591	0.582250131536197	-9.27627683887617	stable
Campylobacter gracilis	-0.000108245059288537	4.7891156462585e-05	-1.17394815386883	0.242336025513487	0.587282198351015	-9.29232548296764	stable
Haemophilus parainfluenzae	-0.135868383399209	0.269530544217687	-1.17187351972592	0.243165417692404	0.587282198351015	-9.29475256055895	stable
Lactobacillus iners	0.00256295849802372	0.00169748299319728	1.169223075785	0.244227935551418	0.587282198351015	-9.29784713896107	stable
Parabacteroides distasonis	-0.153105468379446	0.407888163265306	-1.16770859872509	0.24483654029601	0.587282198351015	-9.29961230950787	stable
Streptococcus agalactiae	-5.65454545454544e-05	2.1156462585034e-05	-1.16154057477161	0.247326315908189	0.587282198351015	-9.30677813895525	stable
Hungatella hathewayi	-0.0393066482213439	0.0604348299319728	-1.15994902074763	0.24797165755658	0.587282198351015	-9.30862111347673	stable
Tetragenococcus	-5.52727272727272e-05	2.06802721088435e-05	-1.15619451872814	0.249498743579076	0.587282198351015	-9.3129588918837	stable
Tetragenococcus halophilus	-5.52727272727272e-05	2.06802721088435e-05	-1.15619451872814	0.249498743579076	0.587282198351015	-9.3129588918837	stable
Haemophilus	-0.135360766798419	0.272326054421769	-1.15590645206238	0.249616183955695	0.587282198351015	-9.3132911405243	stable
Acidaminococcus	0.0199864308300396	0.0220436054421769	1.1540210477145	0.250385798144807	0.587282198351015	-9.3154637101261	stable
Veillonella dispar	-0.00302747628458497	0.0054687074829932	-1.1530721046745	0.250773785427258	0.587282198351015	-9.31655586897838	stable
[Clostridium] symbiosum	0.0272409110671937	0.0329672789115646	1.14964996796236	0.252176489932659	0.58805411269403	-9.3204871521234	stable
Lachnospiraceae bacterium 9_1_43BFAA	-0.00448833003952579	0.00431006802721088	-1.14536274429274	0.253941572517935	0.588327209895529	-9.32539603783168	stable
Shigella sonnei	0.00153586956521738	0.000961224489795918	1.14415401383305	0.254440782381825	0.588327209895529	-9.3267767833579	stable
Fusobacterium periodonticum	0.000610462450592886	0.000464421768707483	1.13930621841771	0.256449868258052	0.590481209266438	-9.33230008268102	stable
Atopobium parvulum	-0.000898262845849806	0.00114836734693878	-1.13405100166994	0.258640346912283	0.593033096685904	-9.33826155109393	stable
Rothia aeria	-0.000177243083003955	8.81632653061225e-05	-1.12541724711449	0.262267445841927	0.596619381447046	-9.34799680899182	stable
Enterobacter hormaechei	0.000386521739130434	0.000241904761904762	1.11863585769546	0.265141136822269	0.596619381447046	-9.35559210620659	stable
[Clostridium] methylpentosum	-0.000498812252964423	0.00026	-1.11721667656576	0.265745293954603	0.596619381447046	-9.35717590930145	stable
Streptococcus infantarius	-0.00357121739130434	0.00364095238095238	-1.11458672594021	0.266867415998574	0.596619381447046	-9.36010570360562	stable
Dialister succinatiphilus	0.60332817786561	0.397556054421769	1.1112057919498	0.268314792028164	0.596619381447046	-9.36386212940715	stable
Coprococcus eutactus	-0.13975295256917	0.117810476190476	-1.11015777577636	0.268764551320681	0.596619381447046	-9.36502426197867	stable
Blautia hansenii	-0.00116162252964429	0.000790816326530612	-1.10459543459969	0.271160399750841	0.596619381447046	-9.3711742279118	stable
Anaerofustis	-0.00115510869565217	0.000707074829931973	-1.10241587458245	0.272103213725927	0.596619381447046	-9.37357576069325	stable
Anaerofustis stercorihominis	-0.00115510869565217	0.000707074829931973	-1.10241587458245	0.272103213725927	0.596619381447046	-9.37357576069325	stable
Lachnospiraceae bacterium 2_1_58FAA	-0.0724540197628459	0.0997740816326531	-1.09962260404239	0.273314812175567	0.596619381447046	-9.37664668615668	stable
Weissella	-0.0520803596837944	0.0713147619047619	-1.09744015258291	0.274264053982365	0.596619381447046	-9.37904074404196	stable
Barnesiella	-0.342337365612648	1.00390095238095	-1.09722485857978	0.274357817745722	0.596619381447046	-9.37927665905019	stable
Barnesiella intestinihominis	-0.342337365612648	1.00390095238095	-1.09722485857978	0.274357817745722	0.596619381447046	-9.37927665905019	stable
Granulicatella	-0.00392477865612653	0.00938258503401361	-1.08804161597163	0.278377864938271	0.602120683021867	-9.38929708769283	stable
Bacteroides clarus	-0.107802679841897	0.107481292517007	-1.08643541602824	0.279085134101376	0.602120683021867	-9.39104120297815	stable
Lactobacillus rossiae	-0.000168824110671937	0.000119795918367347	-1.07955061407799	0.282130749295031	0.606304512210497	-9.39848843939004	stable
Peptoniphilus sp. BV3C26	0.000138913043478261	8.69387755102041e-05	1.07502446354762	0.284145335536427	0.606430988508583	-9.40335895818364	stable
Burkholderia	0.000234673913043478	0.00014687074829932	1.07444748368286	0.284402854099828	0.606430988508583	-9.40397838974764	stable
Megasphaera	0.358564954545454	0.504020544217687	1.06929110403496	0.286711342538104	0.608983781825119	-9.40949961962545	stable
Bifidobacterium	-0.91751518181818	3.37052299319728	-1.06592215568976	0.288226492174176	0.609838292322194	-9.41309282285081	stable
Alistipes indistinctus	0.142016286561265	0.221495850340136	1.05909548891746	0.291313415115091	0.611698899011406	-9.42033967815093	stable
Enterococcus faecalis	-0.0164471067193676	0.0135380272108844	-1.05752044912543	0.292028802820721	0.611698899011406	-9.42200515419409	stable
Streptococcus lutetiensis	0.00647774703557311	0.00447591836734694	1.05570335340699	0.292855613423806	0.611698899011406	-9.42392355228565	stable
Actinomyces turicensis	0.000989347826086957	0.000619183673469388	1.05413433230727	0.293570821970802	0.611698899011406	-9.42557743179653	stable
Megamonas funiformis	0.0993372845849793	0.154299727891156	1.04232118927325	0.298993617291799	0.620638266196613	-9.43795167903732	stable
Bacillus amyloliquefaciens	-3.76363636363636e-05	1.40816326530612e-05	-1.03884362859308	0.300602772096527	0.621623845693949	-9.44156824448347	stable
Peptostreptococcus anaerobius	0.000799351778656125	0.000679183673469388	1.03423821447857	0.302742771784821	0.62369563510557	-9.44633941751864	stable
Clostridium	0.385580387351779	1.09177870748299	1.02813503194629	0.305594475198271	0.627212630744017	-9.45263008152241	stable
Alistipes senegalensis	0.0178549920948616	0.0396567346938776	1.02030906574786	0.309277403478756	0.632403048904322	-9.46064275419764	stable
Bacteroides oleiciplenus	0.00768464624505929	0.00569707482993197	1.01448482175041	0.312037471164001	0.634986258023146	-9.46656677626949	stable
Ruminococcus flavefaciens	0.00052808300395257	0.000339591836734694	1.01275957455954	0.312858192821623	0.634986258023146	-9.46831516054873	stable
Porphyromonas asaccharolytica	-0.00567517391304346	0.00438619047619048	-1.00402305800298	0.317036297432156	0.641091848681998	-9.47712378685722	stable
Bifidobacterium catenulatum	0.00137423913043478	0.00164006802721088	0.997655473668217	0.320104686469057	0.641671430589182	-9.48349650756835	stable
Comamonas	0.000245492094861659	0.000247823129251701	0.997582607583679	0.320139912085463	0.641671430589182	-9.48356920099442	stable
[Clostridium] clostridioforme	0.0484831521739129	0.0353331972789116	0.996093852521648	0.3208601808715	0.641671430589182	-9.48505328174545	stable
Bacteroides caccae	0.357515816205533	1.30977612244898	0.993606100920953	0.322066155872392	0.641671430589182	-9.48752834301995	stable
Lactobacillus mucosae	-0.0217155138339921	0.025551156462585	-0.991318823465348	0.323177581829588	0.641671430589182	-9.48979856523928	stable
Citrobacter freundii	0.0723905968379444	0.0576509523809524	0.987701504663365	0.324940447561896	0.642842473876964	-9.49337837410842	stable
Lactobacillus plantarum	-0.0155202826086956	0.0214446258503401	-0.979570388367225	0.328926104795207	0.646147585707298	-9.50137803775637	stable
Alistipes finegoldii	-0.0717066383399208	0.233224557823129	-0.979482620874051	0.328969300022511	0.646147585707298	-9.50146403035005	stable
Escherichia hermannii	0.000214021739130435	0.000133945578231293	0.973096072369395	0.332122441746737	0.650011064561471	-9.50770101527417	stable
Pyramidobacter	-0.00793959683794467	0.0109497278911565	-0.951836275095023	0.342760388561969	0.662409050601571	-9.52817270993164	stable
Pyramidobacter piscolens	-0.00793959683794467	0.0109497278911565	-0.951836275095023	0.342760388561969	0.662409050601571	-9.52817270993164	stable
Stomatobaculum	9.46521739130431e-05	7.52380952380952e-05	0.950121800660948	0.343627761484393	0.662409050601571	-9.52980417118582	stable
Stomatobaculum longum	9.46521739130431e-05	7.52380952380952e-05	0.950121800660948	0.343627761484393	0.662409050601571	-9.52980417118582	stable
Campylobacter showae	0.000121739130434782	7.61904761904762e-05	0.946889253422405	0.345266994309824	0.662409050601571	-9.53287229937931	stable
Streptococcus intermedius	-0.000372167984189731	0.000475442176870748	-0.946017678400334	0.345709832978192	0.662409050601571	-9.53369777519399	stable
Atopobium vaginae	0.000406996047430832	0.000433809523809524	0.933675634655466	0.352019926300087	0.66981776817947	-9.54530641401373	stable
Streptococcus mitis	-0.00277007707509885	0.00740761904761905	-0.93262060420224	0.352562727341061	0.66981776817947	-9.54629176323624	stable
Holdemanella biformis	-0.197823658102767	0.369311632653061	-0.931094089831989	0.353349048161128	0.66981776817947	-9.54771550779883	stable
Haemophilus paraphrohaemolyticus	0.00121599407114625	0.00117666666666667	0.928930195041358	0.35446560724826	0.66981776817947	-9.54972977328985	stable
Bifidobacterium angulatum	0.00367358695652174	0.0022991156462585	0.923332927232564	0.357364199786047	0.672974506813586	-9.55491851559688	stable
Butyrivibrio	-0.392073974308301	0.311767278911565	-0.917283817918375	0.360513685612096	0.674271330086787	-9.56049127223639	stable
Butyrivibrio crossotus	-0.392073974308301	0.311767278911565	-0.917283817918375	0.360513685612096	0.674271330086787	-9.56049127223639	stable
Clostridioides difficile	0.00118728260869565	0.000743061224489796	0.895690964547175	0.371899018230284	0.688268143488404	-9.5800883709577	stable
Anaeroglobus	-0.000186152173913043	0.000131496598639456	-0.89367404461365	0.372973870601937	0.688268143488404	-9.58189530005019	stable
Anaeroglobus geminatus	-0.000186152173913043	0.000131496598639456	-0.89367404461365	0.372973870601937	0.688268143488404	-9.58189530005019	stable
Actinobacillus	0.00121637944664031	0.00199054421768707	0.893139740688363	0.37325893600447	0.688268143488404	-9.58237330011188	stable
Megasphaera micronuciformis	-0.00174203754940711	0.00189210884353742	-0.889174681680298	0.375378657211207	0.688268143488404	-9.585911694118	stable
Bifidobacterium animalis	-0.00508780632411068	0.00387034013605442	-0.888886211840611	0.375533165881447	0.688268143488404	-9.58616851511192	stable
Bacteroides intestinalis	0.054985104743083	0.160373537414966	0.881013995194609	0.379764948520687	0.69291971987454	-9.59314522663794	stable
Mobiluncus	6.21739130434783e-05	3.89115646258503e-05	0.877143864532238	0.381856191563683	0.69291971987454	-9.59655259638973	stable
Haemophilus pittmaniae	0.000538804347826087	0.000337210884353742	0.877128483190715	0.381864517157137	0.69291971987454	-9.5965661089348	stable
Enterococcus raffinosus	-2.49090909090909e-05	9.31972789115646e-06	-0.859478924568096	0.391491864302792	0.701204341864866	-9.61191676787087	stable
Bacteroides plebeius	-0.443668217391304	1.3288080952381	-0.858795524379656	0.39186760964541	0.701204341864866	-9.61250494273262	stable
Escherichia albertii	0.000529130434782607	0.000331156462585034	0.85597694727135	0.393419647235034	0.701204341864866	-9.61492588363125	stable
Anaerococcus vaginalis	0.000807970355731228	0.000715850340136054	0.85487354575049	0.394028253768822	0.701204341864866	-9.61587147476997	stable
Phascolarctobacterium	0.272958470355732	0.444013333333333	0.854729859086857	0.39410754980726	0.701204341864866	-9.61599452226101	stable
Phascolarctobacterium succinatutens	0.272958470355732	0.444013333333333	0.854729859086857	0.39410754980726	0.701204341864866	-9.61599452226101	stable
[Clostridium] innocuum	0.00459174901185769	0.00433102040816327	0.826853202530711	0.409675811604486	0.709232783885486	-9.63947949202149	stable
Bacteroides dorei	-0.867427096837943	2.03205918367347	-0.815688643495003	0.416013113955713	0.709232783885486	-9.6486688674634	stable
[Clostridium] scindens	-0.00010196837944664	0.000129455782312925	-0.812443833397917	0.417865864897435	0.709232783885486	-9.65131640505747	stable
Granulicatella elegans	-0.000235679841897237	0.000300136054421769	-0.811747877793915	0.418263886591431	0.709232783885486	-9.65188289405204	stable
Peptoniphilus lacrimalis	0.00213327075098814	0.00169238095238095	0.809061965211386	0.419802091483717	0.709232783885486	-9.6540646428591	stable
Erysipelotrichaceae bacterium 5_2_54FAA	-0.00141248814229248	0.00135272108843537	-0.805629292793411	0.421772843096047	0.709232783885486	-9.65684254781806	stable
Bifidobacterium pseudocatenulatum	-0.15189854743083	0.551993333333333	-0.804923026519834	0.422179000601585	0.709232783885486	-9.6574126448385	stable
Anaerococcus	0.00157910869565217	0.00127428571428571	0.804836383587747	0.422228842905623	0.709232783885486	-9.65748254875018	stable
Holdemania massiliensis AP2	0.0105895355731225	0.0177956462585034	0.804062900416356	0.422673952020869	0.709232783885486	-9.65810626800559	stable
Atopobium rimae	-0.000150735177865613	0.000208571428571429	-0.79078730833819	0.430356721909693	0.709232783885486	-9.66871874037472	stable
Tyzzerella nexilis	0.134654691699604	0.207138775510204	0.774265176522422	0.440031788581803	0.709232783885486	-9.68168180650864	stable
Bacteroides barnesiae	0.024796304347826	0.0155187755102041	0.772994190655268	0.440781242393693	0.709232783885486	-9.68266776354784	stable
Enterococcus mundtii	0.00261076086956522	0.00163394557823129	0.772978391058246	0.440790563486832	0.709232783885486	-9.68268000984827	stable
Veillonella sp. 3_1_44	0.00236282608695652	0.00147877551020408	0.772974862358619	0.440792645285767	0.709232783885486	-9.68268274491677	stable
Lactobacillus helveticus	0.0023313043478261	0.00145904761904762	0.772974331344999	0.440792958564154	0.709232783885486	-9.68268315650035	stable
Clostridium sp. HGF2	0.00134836956521739	0.000843877551020408	0.772934476055274	0.440816472078389	0.709232783885486	-9.68271404715424	stable
Lactobacillus fructivorans	0.000578586956521738	0.000362108843537415	0.772669262661505	0.44097295911422	0.709232783885486	-9.68291956596284	stable
Lactobacillus amylovorus	0.000495326086956521	0.00031	0.772550882859828	0.441042818547941	0.709232783885486	-9.6830112780998	stable
Peptoniphilus	0.00204718181818182	0.00177904761904762	0.771618160241362	0.441593469920786	0.709232783885486	-9.68373339682863	stable
Veillonella parvula	-0.0396534209486165	0.096787074829932	-0.770267498935842	0.442391564333084	0.709232783885486	-9.6847775522039	stable
Serratia	0.000195108695652173	0.000122108843537415	0.770149388519697	0.442461394402875	0.709232783885486	-9.68486877352174	stable
Serratia marcescens	0.000195108695652173	0.000122108843537415	0.770149388519697	0.442461394402875	0.709232783885486	-9.68486877352174	stable
[Bacteroides] pectinophilus	0.110066662055336	0.0694165306122449	0.770020610180923	0.442537538895722	0.709232783885486	-9.68496821828422	stable
Lactobacillus jensenii	0.000184565217391305	0.000115510204081633	0.769817118137108	0.442657875797382	0.709232783885486	-9.68512532457984	stable
Megasphaera elsdenii	0.0383902055335968	0.0511997959183673	0.769778913112283	0.442680470800007	0.709232783885486	-9.68515481622646	stable
Staphylococcus epidermidis	0.000180869565217391	0.000113197278911565	0.76968679281782	0.442734954811064	0.709232783885486	-9.68522592077564	stable
Bacteroides	2.33354646640317	24.838616122449	0.76696945520862	0.444343850078086	0.709232783885486	-9.68731954532366	stable
Atopobium minutum	0.000130434782608696	8.16326530612245e-05	0.766671787464641	0.444520299381919	0.709232783885486	-9.68754844275784	stable
Dialister	0.499285579051385	1.10136823129252	0.766600996220414	0.444562268441561	0.709232783885486	-9.68760286609679	stable
Macrococcus	0.000115869565217391	7.25170068027211e-05	0.765008440307197	0.445507029314334	0.709232783885486	-9.68882588374607	stable
Macrococcus caseolyticus	0.000115869565217391	7.25170068027211e-05	0.765008440307197	0.445507029314334	0.709232783885486	-9.68882588374607	stable
Neisseria gonorrhoeae	0.000111739130434783	6.99319727891156e-05	0.764417101575454	0.445858126612984	0.709232783885486	-9.68927936531678	stable
Aeromonas	0.000103695652173913	6.48979591836735e-05	0.763061385275432	0.446663660849219	0.709232783885486	-9.69031771426133	stable
Bacteroides coprophilus	-0.12228792687747	0.25310387755102	-0.762707389778008	0.446874134208851	0.709232783885486	-9.69058853988531	stable
Anaerococcus obesiensis	0.000776405138339922	0.000548095238095238	0.759740150616873	0.448640591139444	0.709232783885486	-9.6928537354763	stable
Citrobacter	0.110582515810277	0.121243741496599	0.758502841688582	0.449378367527771	0.709232783885486	-9.69379571132874	stable
Lactobacillus oris	0.0109051166007904	0.00727278911564626	0.756981216069826	0.450286627356883	0.709232783885486	-9.69495205186271	stable
Mageeibacillus indolicus	7.83695652173911e-05	4.9047619047619e-05	0.755850748212071	0.450962084493563	0.709232783885486	-9.69580964531004	stable
Corynebacterium crenatum	7.11956521739129e-05	4.45578231292517e-05	0.752365870266351	0.453047949625474	0.709232783885486	-9.69844533456089	stable
Flavonifractor	0.0172297727272727	0.0457559863945578	0.751836946170677	0.453365016183738	0.709232783885486	-9.69884431505928	stable
Flavonifractor plautii	0.0172297727272727	0.0457559863945578	0.751836946170677	0.453365016183738	0.709232783885486	-9.69884431505928	stable
Sutterella parvirubra	-1.98181818181819e-05	7.41496598639456e-06	-0.746530958626743	0.456552713167205	0.709232783885486	-9.70283134617219	stable
Peptoniphilus harei	-9.0654150197628e-05	8.38095238095238e-05	-0.741672488519065	0.459482684353359	0.709232783885486	-9.70645752630861	stable
Enterobacter cancerogenus	0.000145958498023715	9.68027210884354e-05	0.740442188418022	0.460226319447193	0.709232783885486	-9.7073720477207	stable
Peptostreptococcus	0.0027146304347826	0.00396095238095238	0.739738848415777	0.46065174743932	0.709232783885486	-9.70789418587444	stable
Lactobacillus vaginalis	0.0126803972332016	0.00859639455782313	0.735250339773284	0.463371930642751	0.709232783885486	-9.71121471720767	stable
Mobiluncus curtisii	5.1086956521739e-05	3.19727891156463e-05	0.734368438418309	0.463907452781976	0.709232783885486	-9.71186477679461	stable
Eggerthia	-0.000110610671936759	0.000119319727891156	-0.734041026834568	0.464106357440951	0.709232783885486	-9.71210591849896	stable
Eggerthia catenaformis	-0.000110610671936759	0.000119319727891156	-0.734041026834568	0.464106357440951	0.709232783885486	-9.71210591849896	stable
Streptococcus sobrinus	0.0475944426877472	0.0323708163265306	0.733856645814935	0.464218391215258	0.709232783885486	-9.71224166986959	stable
Clostridiaceae bacterium JC118	0.00384290118577075	0.0052843537414966	0.720255100982332	0.472524798948121	0.709232783885486	-9.72216250191971	stable
Coprococcus	0.306717252964427	1.67137727891156	0.719387196786097	0.473057616858833	0.709232783885486	-9.72278928861625	stable
Enterococcus gallinarum	-1.87272727272727e-05	7.00680272108844e-06	-0.718274497642596	0.473741206022868	0.709232783885486	-9.72359176466898	stable
Staphylococcus carnosus	3.86956521739131e-05	2.42176870748299e-05	0.709146435822271	0.479369715448132	0.709232783885486	-9.73012833657399	stable
Pantoea	0.000397474308300392	0.000965850340136054	0.707054363472938	0.480664895521506	0.709232783885486	-9.73161476758214	stable
Helicobacter	3.78260869565217e-05	2.36734693877551e-05	0.706549251515923	0.480977893468794	0.709232783885486	-9.73197299926503	stable
Helicobacter pullorum	3.78260869565217e-05	2.36734693877551e-05	0.706549251515923	0.480977893468794	0.709232783885486	-9.73197299926503	stable
Aggregatibacter segnis	0.000382640316205532	0.000550748299319728	0.705163450677734	0.481837195156483	0.709232783885486	-9.73295452076128	stable
Streptococcus pseudopneumoniae	3.68478260869561e-05	2.30612244897959e-05	0.703442697934796	0.48290536565381	0.709232783885486	-9.73417061504311	stable
Streptococcus macedonicus	0.00017450395256917	0.000166122448979592	0.697663618334841	0.486502266230856	0.709232783885486	-9.7382332203452	stable
Leuconostoc citreum	-0.00106433201581028	0.00189952380952381	-0.695531575685926	0.48783293568672	0.709232783885486	-9.7397236078508	stable
Oscillibacter sp. KLE 1745	0.0473269288537548	0.0562072108843537	0.694447920148701	0.488510036231772	0.709232783885486	-9.7404793917933	stable
Streptococcus thermophilus	-0.0186833695652173	0.0246270068027211	-0.693076873070564	0.489367440633996	0.709232783885486	-9.7414339363565	stable
Staphylococcus	0.00410418774703558	0.00328278911564626	0.691554736944934	0.490320288974953	0.709232783885486	-9.74249147633979	stable
Olsenella	-0.00058241699604743	0.00129258503401361	-0.687635733357064	0.492778194223689	0.709232783885486	-9.74520366663911	stable
Candidatus Alistipes marseilloanorexicus AP11	-0.0398633557312252	0.12144768707483	-0.686700292512626	0.493365865145317	0.709232783885486	-9.74584878510598	stable
Veillonella	-0.107606150197628	0.311122108843537	-0.68661469356913	0.493419659801627	0.709232783885486	-9.74590777408342	stable
Shuttleworthia	2.41166007905138e-05	1.89115646258503e-05	0.683548414033096	0.495348754365765	0.709232783885486	-9.74801602720008	stable
Shuttleworthia satelles	2.41166007905138e-05	1.89115646258503e-05	0.683548414033096	0.495348754365765	0.709232783885486	-9.74801602720008	stable
Ruminococcus callidus	0.0689549387351779	0.277352380952381	0.68279539199861	0.495823126306245	0.709232783885486	-9.74853234155941	stable
Parvimonas	-0.00118400197628458	0.00226353741496599	-0.680792879565478	0.497085815200157	0.709232783885486	-9.74990262561559	stable
Erysipelotrichaceae bacterium 21_3	0.000726907114624505	0.00135857142857143	0.680526495686913	0.497253914528765	0.709232783885486	-9.75008460604992	stable
Subdoligranulum	-0.47251247826087	3.6446119047619	-0.678358914465875	0.498622885149749	0.709232783885486	-9.75156276070871	stable
Alloprevotella	3.06521739130434e-05	1.91836734693878e-05	0.677988829524715	0.49885682038763	0.709232783885486	-9.75181466714218	stable
Filifactor	3.03260869565216e-05	1.89795918367347e-05	0.676304194302442	0.499922443323159	0.709232783885486	-9.75295962488891	stable
Filifactor alocis	3.03260869565216e-05	1.89795918367347e-05	0.676304194302442	0.499922443323159	0.709232783885486	-9.75295962488891	stable
Dialister micraerophilus	3.01086956521739e-05	1.8843537414966e-05	0.675157785483129	0.500648306234122	0.709232783885486	-9.75373715998067	stable
Proteus	0.00209775889328062	0.00161142857142857	0.674818403924493	0.500863298108911	0.709232783885486	-9.75396708910568	stable
Proteus mirabilis	0.00209775889328062	0.00161142857142857	0.674818403924493	0.500863298108911	0.709232783885486	-9.75396708910568	stable
Enorma massiliensis phI	0.0025834841897233	0.0025152380952381	0.662281666167586	0.508839610201622	0.712465843356191	-9.7623801444138	stable
Varibaculum	2.71739130434783e-05	1.70068027210884e-05	0.657640382153251	0.511809527512271	0.712465843356191	-9.76545500774103	stable
Varibaculum cambriense	2.71739130434783e-05	1.70068027210884e-05	0.657640382153251	0.511809527512271	0.712465843356191	-9.76545500774103	stable
[Clostridium] bolteae	0.11772559486166	0.196814421768707	0.65358758170082	0.514410334669507	0.712465843356191	-9.76812241823496	stable
Staphylococcus aureus	0.00385864426877472	0.0031291156462585	0.650334149075344	0.516503175182583	0.712465843356191	-9.77025185138148	stable
Staphylococcus xylosus	2.59782608695652e-05	1.62585034013605e-05	0.64925156390921	0.517200558805815	0.712465843356191	-9.77095808125785	stable
Fusobacterium varium	0.00981953359683794	0.00997428571428571	0.649222788916038	0.517219101903338	0.712465843356191	-9.77097683680951	stable
Bacteroides nordii	0.0107431798418972	0.0289459863945578	0.648557405101969	0.517647983593342	0.712465843356191	-9.77141030372351	stable
Coprobacillus	-0.0358644367588932	0.110628775510204	-0.648221472738138	0.517864583726371	0.712465843356191	-9.77162898031168	stable
Oscillibacter	0.134004527667984	0.500137142857143	0.647605691669377	0.518261745722314	0.712465843356191	-9.77202953310642	stable
Streptococcus vestibularis	0.041845517786561	0.0407961224489796	0.646061783455961	0.51925822349878	0.712465843356191	-9.77303214916228	stable
Lachnospiraceae bacterium 3_1_57FAA_CT1	-0.0440030988142292	0.0739559183673469	-0.643957150648863	0.520618215159163	0.712465843356191	-9.77439506789178	stable
Streptococcus mutans	0.00854434189723323	0.0083191156462585	0.640592488396995	0.522796269951977	0.712465843356191	-9.77656477140166	stable
Methanosphaera	0.00538438932806326	0.00715836734693878	0.639622644311601	0.523424958139642	0.712465843356191	-9.77718807723622	stable
Methanosphaera stadtmanae	0.00538438932806326	0.00715836734693878	0.639622644311601	0.523424958139642	0.712465843356191	-9.77718807723622	stable
Actinomyces graevenitzii	-0.00103553162055337	0.00228863945578231	-0.638815585977308	0.523948421300264	0.712465843356191	-9.77770604696276	stable
Gemella sanguinis	-0.000999998023715417	0.00262360544217687	-0.633728763086333	0.527253996785037	0.714620594388206	-9.78095580052242	stable
Klebsiella oxytoca	0.0118014407114624	0.0171182993197279	0.632366386994395	0.528141132713911	0.714620594388206	-9.7818217777251	stable
Sutterella wadsworthensis	0.0785068280632412	0.163938979591837	0.625953904473615	0.532327032320304	0.716883294797097	-9.78587289754884	stable
Sutterella	0.0784870098814227	0.163946394557823	0.625796879884975	0.532429746318282	0.716883294797097	-9.78597158354927	stable
Clostridium sp. L2-50	0.110005752964427	0.325929319727891	0.621772663602651	0.535065548362286	0.718666471819933	-9.78849229923562	stable
Fusobacterium	0.0128420177865612	0.0262502721088435	0.61514678507526	0.539419836083427	0.722743447857501	-9.79260741796205	stable
[Enterobacter] aerogenes	-0.00767160869565217	0.0102127210884354	-0.602574280499826	0.547731029182584	0.732089278029405	-9.80029521899823	stable
Shigella flexneri	0.000116812252964426	0.000172925170068027	0.59098384999913	0.555449266601848	0.740222014090976	-9.80724256765459	stable
Bacillus licheniformis	-1.43636363636363e-05	5.37414965986395e-06	-0.589322398306468	0.556560034107804	0.740222014090976	-9.80822744448444	stable
Veillonella atypica	-0.00915786758893278	0.02532	-0.586377450694598	0.558531570289588	0.740222014090976	-9.80996637254658	stable
Clostridiales bacterium 1_7_47FAA	0.00279117588932805	0.00944231292517007	0.58298299550048	0.560808281276258	0.740222014090976	-9.81195996847822	stable
Porphyromonas gingivalis	3.76482213438736e-05	3.26530612244898e-05	0.582546518227823	0.561101362080551	0.740222014090976	-9.8122154798563	stable
Neisseria	-0.000386120553359685	0.000657619047619048	-0.581327395782786	0.561920361061763	0.740222014090976	-9.81292813835594	stable
Acidaminococcus intestini	-0.00412750790513833	0.00662897959183673	-0.5753965019765	0.565913005393905	0.742140556224473	-9.8163739410518	stable
Escherichia fergusonii	5.76363636363633e-05	7.84353741496599e-05	0.575100763880336	0.566112454290893	0.742140556224473	-9.81654484187265	stable
Lachnospiraceae bacterium 1_1_57FAA	-0.105873128458498	0.614012721088435	-0.570548378110822	0.569186924407215	0.742140556224473	-9.81916453402425	stable
Enterococcus hirae	0.0128829169960474	0.0127176870748299	0.569122693520726	0.570151419419627	0.742140556224473	-9.81998068921241	stable
Erysipelatoclostridium ramosum	-0.00736096837944664	0.0202604081632653	-0.566182466567319	0.572143005142053	0.742140556224473	-9.82165744815428	stable
Anaerococcus prevotii	-1.36363636363636e-05	5.10204081632653e-06	-0.56526499331677	0.572765145789713	0.742140556224473	-9.82217889673774	stable
Porphyromonas bennonis	0.00118844664031621	0.00324251700680272	0.562615780848062	0.574563401242608	0.742140556224473	-9.82367985866429	stable
Bifidobacterium longum	-0.24011185375494	1.35096755102041	-0.561824967372503	0.575100719161626	0.742140556224473	-9.82412654854006	stable
Enterococcus italicus	1.77173913043478e-05	1.10884353741497e-05	0.56114162015185	0.575565212400367	0.742140556224473	-9.82451203240937	stable
Bilophila wadsworthia	-0.0048960889328063	0.0279463265306122	-0.555991003061596	0.579072001959542	0.743517742183735	-9.82740252369952	stable
Erysipelotrichaceae bacterium 6_1_45	0.00385957509881424	0.00830278911564626	0.555587940139045	0.579346853854845	0.743517742183735	-9.82762760015856	stable
Selenomonas	-1.40118577075099e-05	8.50340136054422e-06	-0.542750255054806	0.588133165278174	0.751274999003355	-9.8347113205571	stable
Selenomonas noxia	-1.40118577075099e-05	8.50340136054422e-06	-0.542750255054806	0.588133165278174	0.751274999003355	-9.8347113205571	stable
Porphyromonas	-0.00539068774703556	0.0111860544217687	-0.539585535597617	0.590308672734351	0.752300355019592	-9.83643224568658	stable
Parvimonas micra	-0.000363646245059287	0.000608775510204082	-0.532548562815338	0.595159431985444	0.755961801993443	-9.8402229165574	stable
Aggregatibacter	0.000432001976284583	0.000927823129251701	0.528954967451866	0.597643656623029	0.755961801993443	-9.84213959233793	stable
Atopobium	-0.000511822134387356	0.00187258503401361	-0.527431835826397	0.598698020355748	0.755961801993443	-9.84294806721567	stable
Campylobacter ureolyticus	1.41304347826087e-05	8.84353741496599e-06	0.527429446062665	0.598699675301376	0.755961801993443	-9.84294933387215	stable
Pseudomonas aeruginosa	5.18418972332016e-05	5.40816326530612e-05	0.524076461531467	0.601023726823467	0.756171139085074	-9.8447208987376	stable
Coriobacteriaceae bacterium BV3Ac1	1.54347826086957e-05	9.65986394557823e-06	0.523209643335891	0.601625212848709	0.756171139085074	-9.84517705512903	stable
Streptococcus peroris	-1.63972332015819e-05	1.53741496598639e-05	-0.517332671718301	0.605710464758036	0.758069727224101	-9.84824992534193	stable
Streptococcus pasteurianus	0.00507499604743099	0.00663727891156463	0.513251962318311	0.608554443654497	0.758069727224101	-9.85036324699347	stable
Peptostreptococcus stomatis	0.00182286363636365	0.00257047619047619	0.512814145520758	0.608859928997116	0.758069727224101	-9.85058899346783	stable
Bacteroides ovatus	0.317877893280633	1.60429544217687	0.509073040393768	0.611473080799708	0.758069727224101	-9.85251014867176	stable
Gemella	-0.00123262450592888	0.00512292517006803	-0.50715520815587	0.612814624375816	0.758069727224101	-9.85348957116288	stable
Parasutterella	0.0242454268774704	0.10378619047619	0.50714875476995	0.612819140803425	0.758069727224101	-9.85349286064001	stable
Parasutterella excrementihominis	0.0242454268774704	0.10378619047619	0.50714875476995	0.612819140803425	0.758069727224101	-9.85349286064001	stable
Fusobacterium nucleatum	0.000308332015810278	0.000853333333333333	0.490588430745074	0.624457489153927	0.77072681093773	-9.8617967347539	stable
Parabacteroides goldsteinii	0.0106732134387351	0.038552925170068	0.477833113473383	0.633486924808393	0.777932646678495	-9.86800534718915	stable
Campylobacter	0.00188755731225297	0.00563551020408163	0.476315411898264	0.634565015992386	0.777932646678495	-9.86873323056195	stable
Pseudoflavonifractor	-0.000536108695652174	0.00139047619047619	-0.474333361835053	0.635974134510887	0.777932646678495	-9.86968033770964	stable
Pseudoflavonifractor capillosus	-0.000536108695652174	0.00139047619047619	-0.474333361835053	0.635974134510887	0.777932646678495	-9.86968033770964	stable
Bacteroides thetaiotaomicron	0.103779571146245	0.749318843537415	0.470134124747956	0.63896393647698	0.779849080599967	-9.87167390333892	stable
Alistipes obesi	0.0334738063241107	0.236959047619048	0.467445095133937	0.64088161277206	0.780299489296065	-9.87294122356779	stable
Campylobacter hominis	0.0018440909090909	0.00528503401360544	0.46562528402933	0.642180784073951	0.780299489296065	-9.87379477523937	stable
Parascardovia	-0.00013993280632411	0.000253877551020408	-0.454286151046297	0.650300652691393	0.786677169260228	-9.87903841764089	stable
Parascardovia denticolens	-0.00013993280632411	0.000253877551020408	-0.454286151046297	0.650300652691393	0.786677169260228	-9.87903841764089	stable
Oxalobacter	0.000834478260869567	0.00306625850340136	0.444652722629954	0.657232238929378	0.791567619633624	-9.88339199957178	stable
Oxalobacter formigenes	0.000834478260869567	0.00306625850340136	0.444652722629954	0.657232238929378	0.791567619633624	-9.88339199957178	stable
Bifidobacterium breve	0.000256203557312254	0.000378163265306122	0.441608718826218	0.659428750622669	0.792471393292155	-9.88474831180556	stable
[Ruminococcus] gnavus	-0.165475349802373	0.734753741496599	-0.429352323785188	0.66830269433193	0.801378285544634	-9.89011534237522	stable
Clostridium sp. ATCC BAA-442	0.0168254209486167	0.0531940136054422	0.425252288202228	0.671281788744127	0.803193057274633	-9.89187710180888	stable
Bacteroides sp. 4_3_47FAA	0.234538205533597	0.468991088435374	0.415333121336131	0.678510619045671	0.810073680254962	-9.89606955733154	stable
Leuconostoc pseudomesenteroides	-4.5272727272727e-05	7.69387755102041e-05	-0.402511391543756	0.687899146372197	0.816192805852616	-9.90134254649493	stable
Bacteroides uniformis	0.35866414624506	2.80838571428571	0.401820307263925	0.688406582229394	0.816192805852616	-9.90162207248443	stable
Streptococcus parauberis	1.0108695652174e-05	6.3265306122449e-06	0.398779718730377	0.690640847122347	0.816192805852616	-9.90284621987458	stable
Clostridium sp. KLE 1755	0.024398256916996	0.0370607482993197	0.393088923595207	0.694829832068974	0.816192805852616	-9.90511241298222	stable
Bifidobacterium adolescentis	-0.182856630434783	0.983569115646258	-0.392087048682091	0.695568290637198	0.816192805852616	-9.90550801565834	stable
Odoribacter splanchnicus	0.040737448616601	0.491719727891156	0.392082504488939	0.695571640720996	0.816192805852616	-9.90550980769405	stable
Lactobacillus rhamnosus	-0.000734272727272726	0.00137972789115646	-0.3918389314625	0.695751217146763	0.816192805852616	-9.90560583216434	stable
Odoribacter	0.0404302173913045	0.491983265306122	0.389258503717337	0.697654717912379	0.816192805852616	-9.90661946435843	stable
Methanobrevibacter	-0.117241863636364	0.312988503401361	-0.388088295129219	0.698518578937451	0.816192805852616	-9.90707693785974	stable
Porphyromonas uenonis	0.00122084189723321	0.00248170068027211	0.388072862179813	0.698529974351966	0.816192805852616	-9.90708296193043	stable
Lachnoanaerobaculum	9.45652173913036e-06	5.91836734693878e-06	0.37940975122323	0.704937427263265	0.820181974820104	-9.91042677190042	stable
Lachnoanaerobaculum saburreum	9.45652173913036e-06	5.91836734693878e-06	0.37940975122323	0.704937427263265	0.820181974820104	-9.91042677190042	stable
Lactococcus	-0.0226984071146245	0.0676745578231293	-0.374463138367629	0.708605609284385	0.822703122643735	-9.91230228760351	stable
[Clostridium] asparagiforme	0.00388370750988143	0.0203173469387755	0.364488765305443	0.71602287346446	0.827628967849633	-9.91600937655253	stable
Gemella haemolysans	-0.000283588932806338	0.0010930612244898	-0.363515090287	0.716748395757304	0.827628967849633	-9.91636590237859	stable
Burkholderiales bacterium 1_1_47	0.0174975237154149	0.118054285714286	0.361301761001433	0.718398591863097	0.827628967849633	-9.91717280486404	stable
Lachnospiraceae bacterium 2_1_46FAA	0.0114395039525691	0.0323263265306122	0.360643813479263	0.718889395431433	0.827628967849633	-9.91741172104246	stable
Bifidobacterium bifidum	0.0509653695652173	0.287494693877551	0.355892814384491	0.722436924554914	0.829969464687825	-9.91912401758481	stable
Desulfovibrio desulfuricans	0.00571379446640318	0.0131887074829932	0.352496039692168	0.724976972933137	0.831145148885689	-9.92033434472379	stable
Lactobacillus johnsonii	8.15217391304348e-06	5.10204081632653e-06	0.337691687843371	0.736082816951814	0.84211562356909	-9.92547406861868	stable
Pediococcus acidilactici	-0.000137806324110672	0.000318299319727891	-0.324887289815098	0.74573358886229	0.850125646987659	-9.92974190635546	stable
Lysinibacillus fusiformis	-7.27272727272726e-06	2.72108843537415e-06	-0.324287144145344	0.746186927374204	0.850125646987659	-9.92993790019226	stable
Lactobacillus gasseri	-0.00184337747035573	0.00612850340136054	-0.301880284441079	0.76317489492425	0.867676021615122	-9.93699648000955	stable
Bacteroides coprocola	0.287941624505929	2.10374	0.298727810253835	0.765574461631027	0.868420685175621	-9.93794908392068	stable
Erysipelotrichaceae bacterium 2_2_44A	-0.000400027667984188	0.00182727891156463	-0.296857329128313	0.766999291286498	0.868420685175621	-9.93850957836759	stable
Aggregatibacter aphrophilus	7.80889328063243e-05	0.000216326530612245	0.28941253373216	0.772678174409231	0.870240543475826	-9.9407055799512	stable
Methanobrevibacter smithii	-0.078529673913043	0.293072176870748	-0.286992338144193	0.774526966309219	0.870240543475826	-9.94140746989698	stable
Alistipes shahii	-0.0473760256916992	0.687262789115646	-0.286758615056762	0.774705576414995	0.870240543475826	-9.94147494106553	stable
Eubacterium ramulus	-0.0077695632411067	0.0668668707482993	-0.286427371108099	0.774958732146356	0.870240543475826	-9.94157047049803	stable
Holdemania	-0.00492719169960472	0.0615812244897959	-0.282401048326811	0.778037805177778	0.871911487193093	-9.94272282806866	stable
Paraprevotella clara	0.0121691660079052	0.101766258503401	0.280285803787633	0.779656823713642	0.871942733459338	-9.94332169444838	stable
Anaerococcus lactolyticus	6.41304347826085e-06	4.01360544217687e-06	0.275874160482791	0.783036618449887	0.873939036477674	-9.94455624289664	stable
Dialister invisus	-0.104072707509881	0.703793333333333	-0.273387044265017	0.784943847525318	0.87424731795874	-9.94524360998387	stable
Mycoplasma	-7.64604743083002e-05	0.000225238095238095	-0.269276485614629	0.78809885961974	0.87424731795874	-9.94636601754819	stable
Mycoplasma hominis	-7.64604743083002e-05	0.000225238095238095	-0.269276485614629	0.78809885961974	0.87424731795874	-9.94636601754819	stable
Lachnospiraceae bacterium oral taxon 500	5.97826086956525e-06	3.74149659863946e-06	0.259343521876772	0.795737210107631	0.879241711505229	-9.94900813865305	stable
Turicibacter sanguinis	0.000488699604743085	0.0030347619047619	0.257745097519194	0.79696825320423	0.879241711505229	-9.94942404583371	stable
Olsenella uli	8.09110671936761e-05	0.000219183673469388	0.256600218951398	0.797850307272449	0.879241711505229	-9.94972036222713	stable
Bacteroides stercoris	-0.312285179841895	4.37615585034014	-0.252850788452457	0.800740818364251	0.879241711505229	-9.95068156038449	stable
Weissella confusa	-0.00735323715415018	0.0363414285714286	-0.25106487878247	0.802118584413303	0.879241711505229	-9.95113442328471	stable
Clostridium colicanis	5.76086956521742e-06	3.60544217687075e-06	0.250923293679645	0.802227838964625	0.879241711505229	-9.95117018858609	stable
Ruminococcus albus	9.24782608695659e-05	0.000793877551020408	0.246638789218103	0.805535827401492	0.881105056718598	-9.95224294720034	stable
Collinsella intestinalis	-0.0187992252964426	0.0581806802721088	-0.242812888361294	0.808492713090438	0.881992935181154	-9.95318527856831	stable
Cronobacter	5.43478260869563e-06	3.40136054421769e-06	0.238104091049327	0.812135746833859	0.881992935181154	-9.95432486272243	stable
Cronobacter sakazakii	5.43478260869563e-06	3.40136054421769e-06	0.238104091049327	0.812135746833859	0.881992935181154	-9.95432486272243	stable
Megamonas rupellensis	0.00569061857707508	0.0314407482993197	0.237264865989233	0.812785460340297	0.881992935181154	-9.95452562380734	stable
Anaerotruncus colihominis	-0.00292157114624505	0.0310151700680272	-0.232651466200334	0.816359388478881	0.883474235001579	-9.95561660116512	stable
Bacteroides xylanisolvens	0.0166862727272729	0.224021836734694	0.231341526669	0.817374885302556	0.883474235001579	-9.95592247401033	stable
Lactobacillus fermentum	0.003107871541502	0.0126325170068027	0.224249090908938	0.822878450091901	0.887672028839294	-9.95754859991854	stable
Subdoligranulum sp. 4_3_54A2FAA	0.0243039644268776	0.128586462585034	0.221971199650543	0.824647924033991	0.887833128429522	-9.95806013171477	stable
Fusobacterium mortiferum	-0.00288672529644268	0.0114895238095238	-0.211929037504475	0.83245933066565	0.894485712166228	-9.96025301478843	stable
Thauera	-4.36363636363638e-06	1.63265306122449e-06	-0.198580262121194	0.842868627158942	0.900564357714548	-9.96301090820464	stable
Thauera terpenica	-4.36363636363638e-06	1.63265306122449e-06	-0.198580262121194	0.842868627158942	0.900564357714548	-9.96301090820464	stable
Peptoniphilus duerdenii	4.45652173913042e-06	2.7891156462585e-06	0.198352397546814	0.843046561145188	0.900564357714548	-9.96305642954271	stable
Lactobacillus ruminis	-0.00989826679841895	0.0542568027210884	-0.192446027309129	0.847661502742156	0.903732497086968	-9.9642181414164	stable
Coprobacillus cateniformis	-0.00457333596837943	0.0318585034013605	-0.183689613499864	0.854513001847974	0.909268203908136	-9.96587583436117	stable
Streptococcus anginosus	0.00944561660079058	0.0506513605442177	0.173694514214295	0.86234725649796	0.91582615612574	-9.96767373610807	stable
Faecalibacterium	0.145627687747038	7.62290931972789	0.163773678501381	0.870136855773316	0.920189190254525	-9.96935887236483	stable
Faecalibacterium prausnitzii	0.145627687747038	7.62290931972789	0.163773678501381	0.870136855773316	0.920189190254525	-9.96935887236483	stable
Abiotrophia	-7.21166007905147e-05	0.000479047619047619	-0.158605994427601	0.874199494319405	0.920189190254525	-9.97019741474204	stable
Abiotrophia defectiva	-7.21166007905147e-05	0.000479047619047619	-0.158605994427601	0.874199494319405	0.920189190254525	-9.97019741474204	stable
Anaerotruncus	0.00215881225296443	0.0452289115646258	0.157777167476587	0.87485140168359	0.920189190254525	-9.97032940489039	stable
[Eubacterium] saphenum	2.98616600790515e-05	0.00015687074829932	0.153435043309524	0.878268058001816	0.922013210316082	-9.97100958756897	stable
Parabacteroides johnsonii	0.00279593873517789	0.0296907482993197	0.151207220739887	0.880021942662927	0.922088001107617	-9.97135120536577	stable
Oribacterium sp. oral taxon 078	3.15217391304348e-06	1.97278911564626e-06	0.142664707046285	0.886752595640954	0.927367218342066	-9.97261483058186	stable
Lachnospiraceae bacterium 4_1_37FAA	9.95434782608703e-05	0.000658299319727891	0.126410549965878	0.899581673944392	0.938042496484119	-9.97481635242753	stable
Lachnospiraceae bacterium 7_1_58FAA	-0.000973322134387347	0.0176477551020408	-0.125395363853574	0.900383856114319	0.938042496484119	-9.97494503012847	stable
Lautropia	2.61976284584973e-05	0.000225850340136054	0.101052822984296	0.919647810155176	0.954482954479236	-9.97771985176728	stable
Lautropia mirabilis	2.61976284584973e-05	0.000225850340136054	0.101052822984296	0.919647810155176	0.954482954479236	-9.97771985176728	stable
Anaerococcus hydrogenalis	1.95652173913043e-06	1.22448979591837e-06	0.0894924472165066	0.928813770890087	0.960707538951995	-9.97882872517393	stable
Clostridium perfringens	0.00372101976284587	0.0440973469387755	0.0890667935420318	0.929151451906127	0.960707538951995	-9.97886698596688	stable
Enterobacter mori	-2.44229249011857e-05	0.000305442176870748	-0.080418087994605	0.936015378724929	0.964325271259636	-9.9796048895655	stable
Oribacterium	3.12173913043465e-05	0.000373537414965986	0.0802235997182891	0.936169788887092	0.964325271259636	-9.97962061749215	stable
Oribacterium sinus	2.80652173913009e-05	0.00037156462585034	0.0724959408552922	0.942306914340287	0.968825870653803	-9.98021472378221	stable
[Ruminococcus] torques	0.0203111185770754	1.41152299319728	0.0657470437027554	0.947669575454522	0.969625438304017	-9.9806844022691	stable
Turicibacter	0.000337033596837945	0.00884965986394558	0.0643919347694695	0.948746639243204	0.969625438304017	-9.9807731808127	stable
Alistipes onderdonkii	0.015269005928854	0.705390476190476	0.0637930218089659	0.949222695793258	0.969625438304017	-9.98081182886079	stable
Campylobacter concisus	1.58418972332018e-05	0.000217551020408163	0.0626111840794189	0.950162153958499	0.969625438304017	-9.98088703382447	stable
Lachnospiraceae bacterium 6_1_63FAA	0.000158061264822121	0.00264401360544218	0.0576134255063412	0.954135695370119	0.971870559596329	-9.98118951398856	stable
Alistipes	-0.0393314584980212	5.34587693877551	-0.0426999984769578	0.96599929150636	0.979388400210131	-9.98194264042534	stable
Lactobacillus delbrueckii	0.000131664031620552	0.00315312925170068	0.0421432939280362	0.966442312465791	0.979388400210131	-9.98196641846098	stable
Haemophilus haemolyticus	1.36284584980233e-05	0.000337074829931973	0.0415958621431394	0.966877964441023	0.979388400210131	-9.98198949615544	stable
Ruminococcus lactaris	-0.00453713636363616	0.480450068027211	-0.0312179321123264	0.975138571265187	0.985933463198012	-9.9823699127277	stable
Paraprevotella	0.00333014624505943	0.32034380952381	0.0268783076888992	0.978593668603718	0.987604660027325	-9.98249683466786	stable
Gemella morbillorum	-5.59486166008315e-06	0.000730680272108844	-0.0110790383334525	0.991175581587581	0.993497232252876	-9.98279873990601	stable
Gardnerella	-2.16600790513842e-05	0.00190462585034014	-0.0106794388773384	0.991493848858649	0.993497232252876	-9.98280311706279	stable
Gardnerella vaginalis	-2.16600790513842e-05	0.00190462585034014	-0.0106794388773384	0.991493848858649	0.993497232252876	-9.98280311706279	stable
Alistipes putredinis	0.00584657905138485	3.30585326530612	0.00847513903113046	0.993249521331123	0.993497232252876	-9.98282437308758	stable
Bacteroides sp. 3_1_19	0.000401361660079114	0.0900853741496599	0.00816413406926218	0.993497232252876	0.993497232252876	-9.98282697828434	stable
