# Supplementary material for: CXCL10 as a shared specific marker in rheumatoid arthritis and inflammatory bowel disease and a clue involved in the mechanism of intestinal flora in rheumatoid arthritis
Source: Sci Rep. 2023 Jun 16;13:9754. doi: 10.1038/s41598-023-36833-7 (PMC10276029; doi:10.1038/s41598-023-36833-7)
Supplement: Supplementary file 14 — Supplementary Information 14. [file 41598_2023_36833_MOESM14_ESM.xls]

## Sheet: Sheet1
node1	feature	node2	feature2
Butyrate	Metabolites of the gut microbiota	Prevotella copri	Species
Alanine	Metabolites of the gut microbiota	Ruminococcus	Genus
Leucine	Metabolites of the gut microbiota	Ruminococcus	Genus
Isoleucine	Metabolites of the gut microbiota	Ruminococcus	Genus
Glycine	Metabolites of the gut microbiota	Ruminococcus	Genus
Proline	Metabolites of the gut microbiota	Ruminococcus	Genus
Tartaric acid	Metabolites of the gut microbiota	Ruminococcus bromii	Species
Glycocholic acid	Metabolites of the gut microbiota	Ruminococcus flavefaciens	Species
Fructose	Metabolites of the gut microbiota	Ruminococcus gnavus	Species
Propionate	Metabolites of the gut microbiota	Ruminococcus bromii	Species
Glycerol	Metabolites of the gut microbiota	Ruminococcus bromii	Species
Ursodeoxycholic acid	Metabolites of the gut microbiota	Ruminococcus	Genus
Acetate	Metabolites of the gut microbiota	Ruminococcus champanellensis 18P13(T)	Species
Succinate	Metabolites of the gut microbiota	Ruminococcus champanellensis 18P13(T)	Species
